# Supplementary material for: Targeting the methyltransferase SETD8 impairs tumor cell survival and overcomes drug resistance independently of p53 status in multiple myeloma
Source: Clin Epigenetics. 2021 Sep 16;13:174. doi: 10.1186/s13148-021-01160-z (PMC8447659; doi:10.1186/s13148-021-01160-z)
Supplement: Supplementary file 1 — Additional file 1: Table 1 Genes regulated by SETD8 in p53wt myeloma cell lines. Differential expression analysis was performed using DESeq2 pipeline. p values were adjusted to control the global FDR across all comparisons with the default option of the DESeq2 package. Genes were considered differentially expressed if they had an adjusted p value of 0.05 and a fold change of 1.5. [file 13148_2021_1160_MOESM1_ESM.xlsx]

## Sheet: Feuil1
Suppelemntary Table 1: Genes regulated by SETD8 in p53wt myeloma cell lines
	name	description	chromosome	baseMean	log2FoldChange	padj	XG7_Control	XG25_Control	XG7_UNC0379	XG25_UNC0379	XG7_shControl	XG25_shControl	XG7_shSETD8	XG25_shSETD8
ENSG00000120279	MYCT1	myc target 1 [Source:HGNC Symbol;Acc:HGNC:23172]	6	470.005	-2.07721	6.34947e-29	822.86	551.59	127.78	158.98	984.71	783.06	186.67	144.39
ENSG00000154310	TNIK	TRAF2 and NCK interacting kinase [Source:HGNC Symbol;Acc:HGNC:30765]	3	335.125	-1.63018	4.85533e-20	473.05	473.06	149.07	122.45	635.64	501.35	147.14	179.24
ENSG00000186193	SAPCD2	suppressor APC domain containing 2 [Source:HGNC Symbol;Acc:HGNC:28055]	9	2976.06	-1.56346	1.23547e-26	2799.44	7234.1	690.6	2378.85	2315.61	5727.78	902.6	1759.51
ENSG00000121966	CXCR4	chemokine (C-X-C motif) receptor 4 [Source:HGNC Symbol;Acc:HGNC:2561]	2	592.381	-1.4994	2.09048e-12	1507.32	683.1	398.54	280.45	884.7	551.96	329.41	103.56
ENSG00000065054	SLC9A3R2	solute carrier family 9, subfamily A (NHE3, cation proton antiporter 3), member 3 regulator 2 [Source:HGNC Symbol;Acc:HGNC:11076]	16	645.482	-1.45773	8.41612e-08	590.6	1278.22	250.48	544.1	777.96	1394.22	146.04	182.22
ENSG00000127585	FBXL16	F-box and leucine-rich repeat protein 16 [Source:HGNC Symbol;Acc:HGNC:14150]	16	107.327	-1.32972	3.4942e-09	107.12	196.79	36.51	65.17	128.86	206.27	36.24	81.65
ENSG00000185630	PBX1	pre-B-cell leukemia homeobox 1 [Source:HGNC Symbol;Acc:HGNC:8632]	1	46.0773	-1.30486	5.12736e-06	55.93	70.01	17.24	25.67	80.78	78.31	19.76	20.91
ENSG00000212232	SNORD17	small nucleolar RNA, C/D box 17 [Source:HGNC Symbol;Acc:HGNC:32713]	20	506.313	-1.24871	7.97426e-15	671.18	755.96	281.92	321.92	705.84	767.78	216.32	329.6
ENSG00000139971	C14orf37	chromosome 14 open reading frame 37 [Source:HGNC Symbol;Acc:HGNC:19846]	14	98.3678	-1.22841	3.24723e-06	135.56	104.07	38.54	22.71	198.1	142.29	77.96	67.71
ENSG00000075290	WNT8B	wingless-type MMTV integration site family, member 8B [Source:HGNC Symbol;Acc:HGNC:12789]	10	54.5849	-1.21432	1.73048e-05	70.15	100.29	21.3	24.69	70.2	87.86	26.35	35.85
ENSG00000163884	KLF15	Kruppel-like factor 15 [Source:HGNC Symbol;Acc:HGNC:14536]	3	1281.57	-1.19174	4.38971e-07	1997.43	1489.21	886.33	323.89	2390.61	1354.12	1396.72	414.24
ENSG00000126351	THRA	thyroid hormone receptor, alpha [Source:HGNC Symbol;Acc:HGNC:11796]	17	830.158	-1.18372	1.56909e-24	966.01	1469.34	395.5	637.91	910.66	1310.19	402.98	548.66
ENSG00000118513	MYB	v-myb avian myeloblastosis viral oncogene homolog [Source:HGNC Symbol;Acc:HGNC:7545]	6	2476.37	-1.16559	1.88159e-10	3604.29	4224.46	1601.27	2404.52	2956.05	3041.51	1039.85	939
ENSG00000184005	ST6GALNAC3	ST6 (alpha-N-acetyl-neuraminyl-2,3-beta-galactosyl-1,3)-N-acetylgalactosaminide alpha-2,6-sialyltransferase 3 [Source:HGNC Symbol;Acc:HGNC:19343]	1	69.6526	-1.14	1.18772e-05	121.34	65.28	49.69	28.64	147.13	71.62	51.61	21.91
ENSG00000081181	ARG2	arginase 2 [Source:HGNC Symbol;Acc:HGNC:664]	14	229.254	-1.13244	1.1009e-07	348.86	229.91	141.97	66.16	367.34	342.83	196.55	140.4
ENSG00000166851	PLK1	polo-like kinase 1 [Source:HGNC Symbol;Acc:HGNC:9077]	16	8077.8	-1.13156	2.6102e-26	11616.8	13231.6	4956.94	6650.71	8972.01	10781.4	3878.31	4534.69
ENSG00000170153	RNF150	ring finger protein 150 [Source:HGNC Symbol;Acc:HGNC:23138]	4	101.078	-1.13032	1.28739e-05	118.5	94.61	48.68	44.44	222.14	155.66	54.9	69.7
ENSG00000119866	BCL11A	B-cell CLL/lymphoma 11A (zinc finger protein) [Source:HGNC Symbol;Acc:HGNC:13221]	2	86.9997	-1.11986	0.000309238	83.42	140.03	32.45	22.71	156.75	134.65	91.14	34.85
ENSG00000105784	RUNDC3B	RUN domain containing 3B [Source:HGNC Symbol;Acc:HGNC:30286]	7	116.849	-1.11706	3.88906e-07	151.68	158.95	57.8	62.21	155.78	196.72	77.96	73.69
ENSG00000170558	CDH2	cadherin 2, type 1, N-cadherin (neuronal) [Source:HGNC Symbol;Acc:HGNC:1759]	18	402.116	-1.11675	6.3811e-08	945.16	565.78	306.26	194.53	497.16	283.62	290.98	133.43
ENSG00000137962	ARHGAP29	Rho GTPase activating protein 29 [Source:HGNC Symbol;Acc:HGNC:30207]	1	18.7674	-1.11096	0.00128923	16.12	35.01	3.04	8.89	23.08	54.43	6.59	2.99
ENSG00000136068	FLNB	filamin B, beta [Source:HGNC Symbol;Acc:HGNC:3755]	3	1246.09	-1.09613	4.12326e-05	1448.54	1850.63	328.57	437.46	1737.67	1975.79	1020.09	1170.02
ENSG00000143590	EFNA3	ephrin-A3 [Source:HGNC Symbol;Acc:HGNC:3223]	1	216.978	-1.06601	5.5649e-05	253.12	389.8	84.17	90.85	269.26	321.82	162.51	164.3
ENSG00000117399	CDC20	cell division cycle 20 [Source:HGNC Symbol;Acc:HGNC:1723]	1	6515.64	-1.05698	1.7887e-24	10447	10834.1	4667.92	4757.7	7185.3	7103.86	3672.97	3456.28
ENSG00000071539	TRIP13	thyroid hormone receptor interactor 13 [Source:HGNC Symbol;Acc:HGNC:12307]	5	2958.04	-1.05658	4.43082e-07	4664.16	4575.48	2830.36	2506.23	3413.79	3474.1	1106.83	1093.34
ENSG00000104687	GSR	glutathione reductase [Source:HGNC Symbol;Acc:HGNC:4623]	8	797.128	-1.04876	2.74366e-15	1280.75	1325.53	656.13	639.89	796.23	931.07	370.04	377.39
ENSG00000105649	RAB3A	RAB3A, member RAS oncogene family [Source:HGNC Symbol;Acc:HGNC:9777]	19	385.519	-1.04711	3.81848e-05	477.79	526.99	111.55	179.72	573.13	564.37	345.89	304.7
ENSG00000135324	MRAP2	melanocortin 2 receptor accessory protein 2 [Source:HGNC Symbol;Acc:HGNC:21232]	6	30.9887	-1.03125	0.00248562	66.36	55.82	16.23	8.89	35.58	33.42	18.67	12.94
ENSG00000204389	HSPA1A	heat shock 70kDa protein 1A [Source:HGNC Symbol;Acc:HGNC:5232]	6	14929.7	-1.02915	1.72671e-12	26719.4	22983.3	9577.2	11839	16128.5	15817.8	8190.34	8182.16
ENSG00000231007	CDC20P1	cell division cycle 20 pseudogene 1 [Source:HGNC Symbol;Acc:HGNC:29487]	9	454.057	-1.02241	5.92694e-14	718.58	762.58	334.65	352.53	506.78	479.38	234.98	242.97
ENSG00000204388	HSPA1B	heat shock 70kDa protein 1B [Source:HGNC Symbol;Acc:HGNC:5233]	6	10718.6	-1.01213	6.51829e-12	19668.1	16451.3	7109.88	8540.75	11199.1	11144.2	5802.09	5833.16
ENSG00000107554	DNMBP	dynamin binding protein [Source:HGNC Symbol;Acc:HGNC:30373]	10	1159.94	-0.983053	8.01289e-16	1552.82	1818.46	723.06	994.4	1101.07	1742.78	552.32	794.62
ENSG00000112984	KIF20A	kinesin family member 20A [Source:HGNC Symbol;Acc:HGNC:9787]	5	3562.72	-0.970392	1.09353e-09	5340.08	5831.94	2051.53	2573.38	3695.55	4378.44	2208.18	2422.68
ENSG00000127955	GNAI1	guanine nucleotide binding protein (G protein), alpha inhibiting activity polypeptide 1 [Source:HGNC Symbol;Acc:HGNC:4384]	7	48.7887	-0.968013	0.00167457	60.67	69.07	24.34	20.74	59.62	89.77	36.24	29.87
ENSG00000141506	PIK3R5	phosphoinositide-3-kinase, regulatory subunit 5 [Source:HGNC Symbol;Acc:HGNC:30035]	17	289.992	-0.965741	0.00247109	1170.78	11.35	295.1	7.9	538.51	8.59	287.69	0
ENSG00000124107	SLPI	secretory leukocyte peptidase inhibitor [Source:HGNC Symbol;Acc:HGNC:11092]	20	95.6695	-0.965586	0.0010969	108.07	17.98	53.75	6.91	372.15	66.85	98.82	40.83
ENSG00000162636	FAM102B	family with sequence similarity 102, member B [Source:HGNC Symbol;Acc:HGNC:27637]	1	226.35	-0.960181	0.0006222	312.84	325.47	183.55	197.5	276.95	335.19	107.61	71.69
ENSG00000143502	SUSD4	sushi domain containing 4 [Source:HGNC Symbol;Acc:HGNC:25470]	1	34.9309	-0.955223	0.00361701	28.44	65.28	9.13	16.79	55.77	53.48	29.65	20.91
ENSG00000123307	NEUROD4	neuronal differentiation 4 [Source:HGNC Symbol;Acc:HGNC:13802]	12	23.0214	-0.95305	0.00679054	40.76	49.2	5.07	17.77	23.08	28.65	7.69	11.95
ENSG00000176532	PRR15	proline rich 15 [Source:HGNC Symbol;Acc:HGNC:22310]	7	77.3431	-0.94943	0.00142616	178.22	65.28	43.61	28.64	125.01	72.58	62.59	42.82
ENSG00000116991	SIPA1L2	signal-induced proliferation-associated 1 like 2 [Source:HGNC Symbol;Acc:HGNC:23800]	1	779.763	-0.940329	1.2545e-05	816.23	1065.34	512.12	660.63	844.31	1483.03	278.9	577.54
ENSG00000213390	ARHGAP19	Rho GTPase activating protein 19 [Source:HGNC Symbol;Acc:HGNC:23724]	10	1992.19	-0.934519	1.29049e-09	2287.52	2803.38	1295.01	1690.57	2564.67	2939.33	1123.3	1233.75
ENSG00000230701	FBXW4P1	F-box and WD repeat domain containing 4 pseudogene 1 [Source:HGNC Symbol;Acc:HGNC:13609]	22	91.5157	-0.932349	0.000617611	88.16	104.07	55.78	46.41	138.47	178.58	65.88	54.77
ENSG00000159399	HK2	hexokinase 2 [Source:HGNC Symbol;Acc:HGNC:4923]	2	10169.9	-0.922203	1.13161e-11	14572.6	14052.9	6963.85	6101.66	12573.3	12636.8	7755.52	6702.46
ENSG00000108984	MAP2K6	mitogen-activated protein kinase kinase 6 [Source:HGNC Symbol;Acc:HGNC:6846]	17	34.6436	-0.921937	0.00548654	43.61	62.44	25.35	24.69	50.97	42.97	13.18	13.94
ENSG00000105409	ATP1A3	ATPase, Na+/K+ transporting, alpha 3 polypeptide [Source:HGNC Symbol;Acc:HGNC:801]	19	2199.1	-0.919386	0.000416854	2301.74	3878.18	720.01	1088.21	2620.44	3075.89	1891.94	2016.41
ENSG00000007264	MATK	megakaryocyte-associated tyrosine kinase [Source:HGNC Symbol;Acc:HGNC:6906]	19	463.318	-0.911232	0.00444611	171.59	1289.57	33.47	259.71	255.79	910.07	199.84	586.5
ENSG00000101134	DOK5	docking protein 5 [Source:HGNC Symbol;Acc:HGNC:16173]	20	1332.17	-0.908096	0.000229437	2612.69	534.56	1625.61	400.92	3614.77	551	1126.6	191.19
ENSG00000024526	DEPDC1	DEP domain containing 1 [Source:HGNC Symbol;Acc:HGNC:22949]	1	1484.32	-0.902755	1.76475e-14	2218.32	1843.06	1173.32	950.95	1805.94	1925.17	856.48	1101.31
ENSG00000112294	ALDH5A1	aldehyde dehydrogenase 5 family, member A1 [Source:HGNC Symbol;Acc:HGNC:408]	6	3206.32	-0.902747	4.88005e-11	4372.17	5135.59	2510.92	3056.26	3361.86	3900.01	1516.41	1797.35
ENSG00000090447	TFAP4	transcription factor AP-4 (activating enhancer binding protein 4) [Source:HGNC Symbol;Acc:HGNC:11745]	16	1500.32	-0.894188	7.47987e-14	2074.22	2568.74	1024.24	1254.1	1430.91	1825.86	836.71	987.79
ENSG00000154734	ADAMTS1	ADAM metallopeptidase with thrombospondin type 1 motif, 1 [Source:HGNC Symbol;Acc:HGNC:217]	21	1057.48	-0.881802	1.33084e-09	1697.87	1206.31	743.34	607.3	1623.23	1023.7	980.56	577.54
ENSG00000116161	CACYBP	calcyclin binding protein [Source:HGNC Symbol;Acc:HGNC:30423]	1	17835.9	-0.876875	5.69974e-16	27707.2	24824.5	15476.2	14442.9	21078.9	19064.6	10921.2	9171.94
ENSG00000174721	FGFBP3	fibroblast growth factor binding protein 3 [Source:HGNC Symbol;Acc:HGNC:23428]	10	64.2194	-0.873939	0.00136725	95.75	67.18	39.55	31.6	119.24	67.8	53.8	38.83
ENSG00000117724	CENPF	centromere protein F, 350/400kDa [Source:HGNC Symbol;Acc:HGNC:1857]	1	8511.73	-0.871588	3.30499e-18	9151.04	13649.8	4701.39	7951.22	8033.46	13298.6	4141.84	7166.48
ENSG00000128512	DOCK4	dedicator of cytokinesis 4 [Source:HGNC Symbol;Acc:HGNC:19192]	7	861.53	-0.867316	1.96283e-09	842.77	1185.5	388.4	574.72	1040.48	1410.46	599.53	850.38
ENSG00000183955	SETD8	SET domain containing (lysine methyltransferase) 8 [Source:HGNC Symbol;Acc:HGNC:29489]	12	2145.3	-0.866135	0.00373377	3107.54	2984.09	2412.55	2101.37	2507.93	2764.57	639.06	645.25
ENSG00000174804	FZD4	frizzled class receptor 4 [Source:HGNC Symbol;Acc:HGNC:4042]	11	285.607	-0.866134	0.000243111	258.8	310.33	147.05	216.26	408.69	551.96	132.86	258.9
ENSG00000182580	EPHB3	EPH receptor B3 [Source:HGNC Symbol;Acc:HGNC:3394]	3	24.9828	-0.862222	0.0160677	9.48	52.98	2.03	20.74	30.77	53.48	5.49	24.89
ENSG00000177855	CACYBPP2	calcyclin binding protein pseudogene 2 [Source:HGNC Symbol;Acc:HGNC:45123]	2	1406.79	-0.859188	1.95401e-13	2133.95	1935.78	1208.81	1103.02	1688.62	1535.56	893.81	754.79
ENSG00000178053	MLF1	myeloid leukemia factor 1 [Source:HGNC Symbol;Acc:HGNC:7125]	3	423.581	-0.855627	1.20713e-07	532.78	526.99	297.13	237.98	620.25	532.86	314.04	326.61
ENSG00000007520	TSR3	TSR3, 20S rRNA accumulation, homolog (S, cerevisiae) [Source:HGNC Symbol;Acc:HGNC:14175]	16	1129.2	-0.853826	0.000321328	1624.87	1413.52	1095.23	1004.27	1595.34	1284.4	558.91	457.05
ENSG00000066279	ASPM	asp (abnormal spindle) homolog, microcephaly associated (Drosophila) [Source:HGNC Symbol;Acc:HGNC:19048]	1	7641.42	-0.8537	2.13041e-07	6768.71	12242.9	3853.59	8268.21	7811.32	12713.2	3172.26	6301.17
ENSG00000224420	ADM5	adrenomedullin 5 (putative) [Source:HGNC Symbol;Acc:HGNC:27293]	19	133.617	-0.851202	0.000372282	151.68	158.95	68.96	111.59	192.33	208.18	85.65	91.61
ENSG00000117322	CR2	complement component (3d/Epstein Barr virus) receptor 2 [Source:HGNC Symbol;Acc:HGNC:2336]	1	65.5429	-0.850157	0.0151988	89.11	63.39	53.75	47.4	150.98	75.44	26.35	17.92
ENSG00000125148	MT2A	metallothionein 2A [Source:HGNC Symbol;Acc:HGNC:7406]	16	166.468	-0.846735	0.00774771	296.72	410.62	59.83	210.33	90.39	128.92	80.16	54.77
ENSG00000273079	GRIN2B	glutamate receptor, ionotropic, N-methyl D-aspartate 2B [Source:HGNC Symbol;Acc:HGNC:4586]	12	25.2843	-0.841232	0.0195748	64.46	19.87	26.37	1.97	35.58	27.69	15.37	10.95
ENSG00000156298	TSPAN7	tetraspanin 7 [Source:HGNC Symbol;Acc:HGNC:11854]	X	502.433	-0.840433	8.89345e-07	406.69	616.88	173.41	399.93	801.04	780.19	405.18	436.14
ENSG00000150054	MPP7	membrane protein, palmitoylated 7 (MAGUK p55 subfamily member 7) [Source:HGNC Symbol;Acc:HGNC:26542]	10	81.1743	-0.838239	0.0117362	100.49	123.94	68.96	76.04	108.66	114.59	20.86	35.85
ENSG00000197822	OCLN	occludin [Source:HGNC Symbol;Acc:HGNC:8104]	5	329.27	-0.837532	0.000917985	565.96	414.4	193.69	158	436.58	337.1	274.51	253.92
ENSG00000113356	POLR3G	polymerase (RNA) III (DNA directed) polypeptide G (32kD) [Source:HGNC Symbol;Acc:HGNC:30075]	5	2229.96	-0.835244	0.00218309	3557.84	3627.46	1108.42	1141.53	2486.78	2271.82	2163.16	1482.69
ENSG00000135116	HRK	harakiri, BCL2 interacting protein [Source:HGNC Symbol;Acc:HGNC:5185]	12	105.399	-0.827305	0.0210877	66.36	221.39	9.13	31.6	120.2	191.94	90.04	112.52
ENSG00000243444	PALM2	paralemmin 2 [Source:HGNC Symbol;Acc:HGNC:15845]	9	397.755	-0.820466	6.3811e-08	408.59	428.6	251.5	214.28	580.82	640.77	312.94	344.53
ENSG00000173638	SLC19A1	solute carrier family 19 (folate transporter), member 1 [Source:HGNC Symbol;Acc:HGNC:10937]	21	3150.89	-0.820245	0.00183468	4376.91	4915.14	1209.83	1957.19	3745.55	3581.05	2924.1	2497.36
ENSG00000105063	PPP6R1	protein phosphatase 6, regulatory subunit 1 [Source:HGNC Symbol;Acc:HGNC:29195]	19	4155.01	-0.819904	0.0032237	4796.88	6308.79	3663.96	4810.04	5101.45	5440.34	1506.52	1612.13
ENSG00000103966	EHD4	EH-domain containing 4 [Source:HGNC Symbol;Acc:HGNC:3245]	15	4270.04	-0.818142	8.51809e-16	4867.03	5028.67	2870.93	2823.22	6182.32	5858.6	3488.5	3041.05
ENSG00000101856	PGRMC1	progesterone receptor membrane component 1 [Source:HGNC Symbol;Acc:HGNC:16090]	X	4374.36	-0.81716	0.00220922	6149.67	5409.96	4429.61	4242.23	5955.38	5256.99	1754.68	1796.35
ENSG00000108106	UBE2S	ubiquitin-conjugating enzyme E2S [Source:HGNC Symbol;Acc:HGNC:17895]	19	4033.58	-0.815482	4.6846e-07	5427.3	6645.61	2397.34	3233.02	3691.7	5202.56	2557.36	3113.74
ENSG00000118193	KIF14	kinesin family member 14 [Source:HGNC Symbol;Acc:HGNC:19181]	1	3376.45	-0.812767	5.71184e-12	4426.21	5212.22	2150.91	2930.85	3514.76	4194.13	2063.23	2519.27
ENSG00000110172	CHORDC1	cysteine and histidine-rich domain (CHORD) containing 1 [Source:HGNC Symbol;Acc:HGNC:14525]	11	6767.12	-0.810927	1.22348e-05	9435.44	9146.22	6034.93	6398.9	8268.1	7868.77	3296.34	3688.29
ENSG00000107295	SH3GL2	SH3-domain GRB2-like 2 [Source:HGNC Symbol;Acc:HGNC:10831]	9	448.834	-0.810337	0.00261019	587.76	479.69	369.13	403.88	670.26	636	222.9	221.06
ENSG00000160712	IL6R	interleukin 6 receptor [Source:HGNC Symbol;Acc:HGNC:6019]	1	10115.8	-0.8097	3.18463e-06	14644.7	18152.4	10573	9610.2	8356.57	10620.9	4661.22	4307.66
ENSG00000115762	PLEKHB2	pleckstrin homology domain containing, family B (evectins) member 2 [Source:HGNC Symbol;Acc:HGNC:19236]	2	4927.24	-0.808498	6.17616e-07	8215.36	7820.7	5257.11	5160.59	4334.07	4563.7	1963.31	2103.04
ENSG00000233966	UBE2SP1	ubiquitin-conjugating enzyme E2S pseudogene 1 [Source:HGNC Symbol;Acc:HGNC:30864]	17	1166.12	-0.8077	2.72306e-06	1630.56	1949.97	752.46	882.81	1025.1	1465.84	696.16	926.06
ENSG00000147684	NDUFB9	NADH dehydrogenase (ubiquinone) 1 beta subcomplex, 9, 22kDa [Source:HGNC Symbol;Acc:HGNC:7704]	8	3501.59	-0.807011	0.000472105	4872.72	4950.14	3673.08	3326.83	4326.38	3812.15	1479.07	1572.3
ENSG00000138778	CENPE	centromere protein E, 312kDa [Source:HGNC Symbol;Acc:HGNC:1856]	4	2715.49	-0.805823	1.44916e-07	3523.71	3919.81	2139.76	2529.93	2895.47	3544.77	1250.68	1919.82
ENSG00000108821	COL1A1	collagen, type I, alpha 1 [Source:HGNC Symbol;Acc:HGNC:2197]	17	166.96	-0.805818	0.00671142	116.6	144.76	53.75	31.6	268.29	336.14	151.53	233.01
ENSG00000224126	UBE2SP2	ubiquitin-conjugating enzyme E2S pseudogene 2 [Source:HGNC Symbol;Acc:HGNC:32196]	17	468.583	-0.805445	1.54325e-05	645.59	791.91	285.98	375.24	455.81	544.32	273.41	376.4
ENSG00000134461	ANKRD16	ankyrin repeat domain 16 [Source:HGNC Symbol;Acc:HGNC:23471]	10	469.919	-0.803662	3.16336e-06	607.67	587.55	263.67	320.93	608.71	617.85	397.49	355.49
ENSG00000006607	FARP2	FERM, RhoGEF and pleckstrin domain protein 2 [Source:HGNC Symbol;Acc:HGNC:16460]	2	1668.4	-0.803372	9.57411e-12	2166.18	2399.38	1329.49	1357.79	1973.27	1999.66	1105.73	1015.67
ENSG00000112293	GPLD1	glycosylphosphatidylinositol specific phospholipase D1 [Source:HGNC Symbol;Acc:HGNC:4459]	6	285.238	-0.800008	2.59689e-06	310.94	469.28	159.21	276.5	299.07	386.75	147.14	233.01
ENSG00000107833	NPM3	nucleophosmin/nucleoplasmin 3 [Source:HGNC Symbol;Acc:HGNC:7931]	10	3260.8	-0.79705	0.000146655	5026.29	5457.27	2069.79	2224.8	3383.02	3223.9	2515.63	2185.69
ENSG00000177181	RIMKLA	ribosomal modification protein rimK-like family member A [Source:HGNC Symbol;Acc:HGNC:28725]	1	350.297	-0.794394	1.47736e-05	414.28	526.05	185.58	272.55	366.38	502.3	251.45	283.79
ENSG00000011426	ANLN	anillin actin binding protein [Source:HGNC Symbol;Acc:HGNC:14082]	7	3673.5	-0.788317	4.93578e-08	4740.94	4696.58	2830.36	3155.01	4636.02	4685.93	2147.78	2495.37
ENSG00000173726	TOMM20	translocase of outer mitochondrial membrane 20 homolog (yeast) [Source:HGNC Symbol;Acc:HGNC:20947]	1	10611.9	-0.784072	2.01262e-14	14948	14043.4	8921.07	7882.1	13832.1	11202.5	7281.16	6785.1
ENSG00000230311	TOMM20P4	TOMM20 pseudogene 4 [Source:HGNC Symbol;Acc:HGNC:50522]	X	195.309	-0.783789	3.65843e-05	260.7	264.92	145.02	154.05	263.49	218.68	125.18	130.44
ENSG00000106789	CORO2A	coronin, actin binding protein, 2A [Source:HGNC Symbol;Acc:HGNC:2255]	9	42.9394	-0.783235	0.0339014	59.72	49.2	9.13	2.96	73.08	73.53	45.02	30.87
ENSG00000134057	CCNB1	cyclin B1 [Source:HGNC Symbol;Acc:HGNC:1579]	5	9500.74	-0.783157	4.64994e-10	13679.6	14101.1	6867.51	7387.37	9857.67	10984.8	6090.88	7037.03
ENSG00000186868	MAPT	microtubule-associated protein tau [Source:HGNC Symbol;Acc:HGNC:6893]	17	353.869	-0.78106	0.0244237	245.53	677.43	35.49	158.98	291.37	692.34	244.86	484.93
ENSG00000248275	TRIM52-AS1	TRIM52 antisense RNA 1 (head to head) [Source:HGNC Symbol;Acc:HGNC:49006]	5	202.145	-0.780381	7.98327e-05	258.8	254.51	167.33	146.15	266.37	262.61	122.98	138.41
ENSG00000228612	HK2P1	hexokinase 2 pseudogene 1 [Source:HGNC Symbol;Acc:HGNC:4924]	X	32.6224	-0.780003	0.0205351	42.66	47.31	22.31	15.8	47.12	42.02	20.86	22.9
ENSG00000242265	PEG10	paternally expressed 10 [Source:HGNC Symbol;Acc:HGNC:14005]	7	563.345	-0.778278	0.000543123	899.65	343.44	381.3	299.21	1276.08	466.97	595.14	244.96
ENSG00000175170	FAM182B	family with sequence similarity 182, member B [Source:HGNC Symbol;Acc:HGNC:34503]	20	42.0869	-0.777222	0.0226607	21.8	68.12	15.21	39.5	65.39	78.31	27.45	20.91
ENSG00000170011	MYRIP	myosin VIIA and Rab interacting protein [Source:HGNC Symbol;Acc:HGNC:19156]	3	64.1266	-0.776936	0.00674002	118.5	32.17	58.82	13.82	163.48	26.74	84.55	14.94
ENSG00000117650	NEK2	NIMA-related kinase 2 [Source:HGNC Symbol;Acc:HGNC:7745]	1	2085.68	-0.771137	2.59689e-06	2671.46	2637.81	1778.74	1745.87	2526.2	2782.72	1127.7	1414.97
ENSG00000005249	PRKAR2B	protein kinase, cAMP-dependent, regulatory, type II, beta [Source:HGNC Symbol;Acc:HGNC:9392]	7	482.55	-0.767642	0.00675766	560.27	967.89	171.38	344.63	407.73	607.35	305.26	495.89
ENSG00000229091	HSPA8P8	heat shock 70kDa protein 8 pseudogene 8 [Source:HGNC Symbol;Acc:HGNC:44923]	7	28.4603	-0.765969	0.0259772	36.97	55.82	16.23	21.72	35.58	28.65	19.76	12.94
ENSG00000241697	TMEFF1	transmembrane protein with EGF-like and two follistatin-like domains 1 [Source:HGNC Symbol;Acc:HGNC:11866]	9	42.0896	-0.765524	0.0223577	76.79	45.41	29.41	33.57	47.12	60.16	15.37	28.88
ENSG00000065000	AP3D1	adaptor-related protein complex 3, delta 1 subunit [Source:HGNC Symbol;Acc:HGNC:568]	19	15440.6	-0.762637	0.0108565	19382.8	19677.6	16649.6	15708.9	19893.2	20764.4	5562.71	5885.93
ENSG00000213707	HMGB1P10	high mobility group box 1 pseudogene 10 [Source:HGNC Symbol;Acc:HGNC:4994]	22	992.842	-0.759433	4.61746e-10	1429.58	1603.69	898.5	883.8	967.4	1026.57	534.75	598.45
ENSG00000109971	HSPA8	heat shock 70kDa protein 8 [Source:HGNC Symbol;Acc:HGNC:5241]	11	141686	-0.759289	4.39235e-05	226416	239567	98214.9	111986	132253	135513	92005.5	97534.6
ENSG00000153551	CMTM7	CKLF-like MARVEL transmembrane domain containing 7 [Source:HGNC Symbol;Acc:HGNC:19178]	3	3144.87	-0.759205	2.57607e-08	3641.27	4337.05	1943.02	3048.36	3418.6	4506.4	1896.33	2367.92
ENSG00000179598	PLD6	phospholipase D family, member 6 [Source:HGNC Symbol;Acc:HGNC:30447]	17	1675.74	-0.757976	0.00570477	2706.54	2701.2	923.85	905.52	1796.33	1607.18	1540.56	1224.78
ENSG00000136997	MYC	v-myc avian myelocytomatosis viral oncogene homolog [Source:HGNC Symbol;Acc:HGNC:7553]	8	27891.8	-0.757893	0.00560856	32077.5	37398.6	9509.25	13721.1	36723.7	35929	33158.9	24616.2
ENSG00000087842	PIR	pirin (iron-binding nuclear protein) [Source:HGNC Symbol;Acc:HGNC:30048]	X	646.274	-0.756396	0.000512092	892.07	853.41	385.36	363.39	858.74	699.02	673.1	445.1
ENSG00000186871	ERCC6L	excision repair cross-complementation group 6-like [Source:HGNC Symbol;Acc:HGNC:20794]	X	1833.66	-0.754624	1.08946e-06	2364.31	3060.73	1056.7	1821.91	1743.44	2139.08	1055.22	1427.92
ENSG00000135547	HEY2	hes-related family bHLH transcription factor with YRPW motif 2 [Source:HGNC Symbol;Acc:HGNC:4881]	6	43.5226	-0.753518	0.0176674	48.35	56.77	30.42	30.61	75.01	53.48	29.65	23.9
ENSG00000183665	TRMT12	tRNA methyltransferase 12 homolog (S, cerevisiae) [Source:HGNC Symbol;Acc:HGNC:26091]	8	845.532	-0.753188	3.43617e-08	1099.68	909.23	654.1	552.99	1366.48	925.34	681.89	574.55
ENSG00000198736	MSRB1	methionine sulfoxide reductase B1 [Source:HGNC Symbol;Acc:HGNC:14133]	16	2868.37	-0.751179	0.000176643	3557.84	2851.63	2614.36	2002.62	4433.12	3845.57	2023.7	1618.11
ENSG00000138180	CEP55	centrosomal protein 55kDa [Source:HGNC Symbol;Acc:HGNC:1161]	10	4578.92	-0.750486	0.0006222	6165.79	6016.43	4511.75	4456.52	5165.88	5795.58	1995.15	2524.25
ENSG00000132967	HMGB1P5	high mobility group box 1 pseudogene 5 [Source:HGNC Symbol;Acc:HGNC:4997]	3	4848.5	-0.750314	3.34002e-13	6892.9	7696.76	4347.46	4507.87	4828.35	4981.96	2653.98	2878.74
ENSG00000035499	DEPDC1B	DEP domain containing 1B [Source:HGNC Symbol;Acc:HGNC:24902]	5	2424.08	-0.749874	3.2265e-08	3351.18	3447.69	1634.74	1946.33	2675.26	2817.1	1682.21	1838.17
ENSG00000119411	BSPRY	B-box and SPRY domain containing [Source:HGNC Symbol;Acc:HGNC:18232]	9	27.6313	-0.748584	0.0353368	30.34	30.28	18.25	9.87	49.04	42.97	26.35	13.94
ENSG00000003989	SLC7A2	solute carrier family 7 (cationic amino acid transporter, y+ system), member 2 [Source:HGNC Symbol;Acc:HGNC:11060]	8	360.716	-0.748462	0.034477	1042.8	1.89	233.24	3.95	964.52	2.86	632.48	3.98
ENSG00000180198	RCC1	regulator of chromosome condensation 1 [Source:HGNC Symbol;Acc:HGNC:1913]	1	7609.83	-0.745411	0.000326762	10585.4	13671.6	4462.06	6003.9	7178.57	7873.54	5247.57	5856.06
ENSG00000104969	SGTA	small glutamine-rich tetratricopeptide repeat (TPR)-containing, alpha [Source:HGNC Symbol;Acc:HGNC:10819]	19	5406.66	-0.743467	5.84118e-14	6635.05	7668.37	4010.78	4733.01	6727.57	6157.5	3849.76	3471.22
ENSG00000212283	SNORD89	small nucleolar RNA, C/D box 89 [Source:HGNC Symbol;Acc:HGNC:32750]	2	26.5291	-0.743345	0.0338479	36.02	36.9	15.21	13.82	30.77	42.02	17.57	19.92
ENSG00000088256	GNA11	guanine nucleotide binding protein (G protein), alpha 11 (Gq class) [Source:HGNC Symbol;Acc:HGNC:4379]	19	494.764	-0.741823	0.00461705	277.76	951.81	90.26	409.81	323.11	995.06	280	630.32
ENSG00000127863	TNFRSF19	tumor necrosis factor receptor superfamily, member 19 [Source:HGNC Symbol;Acc:HGNC:11915]	13	32.0132	-0.741482	0.0463914	68.26	34.06	24.34	22.71	53.85	26.74	24.16	1.99
ENSG00000119986	AVPI1	arginine vasopressin-induced 1 [Source:HGNC Symbol;Acc:HGNC:30898]	10	497.617	-0.739591	1.4558e-06	478.74	620.66	280.91	381.17	708.72	710.48	349.18	451.08
ENSG00000019505	SYT13	synaptotagmin XIII [Source:HGNC Symbol;Acc:HGNC:14962]	11	24.67	-0.73947	0.0462176	7.58	52.98	1.01	4.94	14.42	77.35	13.18	25.89
ENSG00000159055	MIS18A	MIS18 kinetochore protein A [Source:HGNC Symbol;Acc:HGNC:1286]	21	1465.77	-0.739075	0.000257767	2118.78	2205.43	1568.82	1502.95	1557.84	1445.79	643.46	683.09
ENSG00000068489	PRR11	proline rich 11 [Source:HGNC Symbol;Acc:HGNC:25619]	17	2475.18	-0.737851	0.000553274	3068.67	3849.8	2021.11	2831.12	2342.53	3129.36	831.22	1727.64
ENSG00000161888	SPC24	SPC24, NDC80 kinetochore complex component [Source:HGNC Symbol;Acc:HGNC:26913]	19	1517.22	-0.737086	0.000105817	1934.87	2466.56	1178.39	1824.87	1403.98	1777.16	594.04	957.92
ENSG00000239306	RBM14	RNA binding motif protein 14 [Source:HGNC Symbol;Acc:HGNC:14219]	11	5560.18	-0.736068	6.3052e-10	7419.04	8016.55	3779.56	4799.17	6268.87	6303.61	3968.35	3926.28
ENSG00000110328	GALNT18	polypeptide N-acetylgalactosaminyltransferase 18 [Source:HGNC Symbol;Acc:HGNC:30488]	11	3619.33	-0.735826	0.00129334	5029.14	5287.91	2051.53	2148.77	4240.79	3948.71	3424.81	2822.98
ENSG00000160867	FGFR4	fibroblast growth factor receptor 4 [Source:HGNC Symbol;Acc:HGNC:3691]	5	1063.15	-0.733223	0.00355715	1192.58	1077.64	433.02	450.29	1544.38	1499.27	1419.78	888.22
ENSG00000196368	NUDT11	nudix (nucleoside diphosphate linked moiety X)-type motif 11 [Source:HGNC Symbol;Acc:HGNC:18011]	X	1143.29	-0.733041	1.25723e-08	1287.38	1630.18	677.42	970.7	1288.58	1547.02	849.89	895.19
ENSG00000188536	HBA2	hemoglobin, alpha 2 [Source:HGNC Symbol;Acc:HGNC:4824]	16	151.835	-0.732293	0.00469249	136.51	304.65	89.24	177.75	95.2	255.93	64.78	90.61
ENSG00000169884	WNT10B	wingless-type MMTV integration site family, member 10B [Source:HGNC Symbol;Acc:HGNC:12775]	12	974.39	-0.73224	0.0295045	1313.93	1743.71	314.37	409.81	914.51	1204.19	872.95	1021.65
ENSG00000167191	GPRC5B	G protein-coupled receptor, class C, group 5, member B [Source:HGNC Symbol;Acc:HGNC:13308]	16	279.296	-0.731812	0.0396849	320.42	510.91	58.82	114.55	247.14	430.68	280	271.84
ENSG00000141655	TNFRSF11A	tumor necrosis factor receptor superfamily, member 11a, NFKB activator [Source:HGNC Symbol;Acc:HGNC:11908]	18	67.982	-0.730939	0.0204493	57.83	82.31	37.52	58.26	104.82	116.5	31.84	54.77
ENSG00000131019	ULBP3	UL16 binding protein 3 [Source:HGNC Symbol;Acc:HGNC:14895]	6	138.005	-0.726981	0.00482221	148.84	219.5	58.82	100.72	146.17	193.85	97.73	138.41
ENSG00000125813	PAX1	paired box 1 [Source:HGNC Symbol;Acc:HGNC:8615]	20	40.722	-0.726728	0.0302116	10.43	65.28	5.07	28.64	30.77	110.77	12.08	62.73
ENSG00000079150	FKBP7	FK506 binding protein 7 [Source:HGNC Symbol;Acc:HGNC:3723]	2	106.05	-0.726596	0.00345168	153.58	163.68	102.42	76.04	91.35	137.51	57.1	66.72
ENSG00000187699	C2orf88	chromosome 2 open reading frame 88 [Source:HGNC Symbol;Acc:HGNC:28191]	2	225.064	-0.72646	0.000564403	334.64	269.65	147.05	179.72	266.37	276.93	176.79	149.36
ENSG00000155506	LARP1	La ribonucleoprotein domain family, member 1 [Source:HGNC Symbol;Acc:HGNC:29531]	5	27917.4	-0.726401	3.45939e-14	38778.9	41636.3	24761.4	24356.3	29288.4	29977.7	16859.4	17680.7
ENSG00000115163	CENPA	centromere protein A [Source:HGNC Symbol;Acc:HGNC:1851]	2	1231.06	-0.725919	9.62906e-08	1582.21	1787.24	907.62	1212.63	1364.55	1433.38	710.44	850.38
ENSG00000010319	SEMA3G	sema domain, immunoglobulin domain (Ig), short basic domain, secreted, (semaphorin) 3G [Source:HGNC Symbol;Acc:HGNC:30400]	3	997.367	-0.72529	0.0160677	1292.12	1694.52	333.64	638.9	1071.26	1122.06	932.24	894.19
ENSG00000154380	ENAH	enabled homolog (Drosophila) [Source:HGNC Symbol;Acc:HGNC:18271]	1	2474.93	-0.725145	1.2237e-06	3203.29	2812.84	2095.14	1383.47	3509.95	2912.59	1867.78	2014.42
ENSG00000155380	SLC16A1	solute carrier family 16 (monocarboxylate transporter), member 1 [Source:HGNC Symbol;Acc:HGNC:10922]	1	5889.43	-0.72451	7.25444e-13	8295.94	8293.76	4930.57	5328.46	6501.58	6357.09	3725.68	3682.32
ENSG00000173465	SSSCA1	Sjogren syndrome/scleroderma autoantigen 1 [Source:HGNC Symbol;Acc:HGNC:11328]	11	2090.26	-0.723688	3.92506e-07	2800.39	2289.63	1728.03	1597.75	3186.84	2223.12	1792.02	1104.3
ENSG00000105607	GCDH	glutaryl-CoA dehydrogenase [Source:HGNC Symbol;Acc:HGNC:4189]	19	2393.05	-0.722702	0.000155146	3136.93	2711.6	2303.03	1914.73	3648.43	2563.08	1708.56	1158.07
ENSG00000128245	YWHAH	tyrosine 3-monooxygenase/tryptophan 5-monooxygenase activation protein, eta [Source:HGNC Symbol;Acc:HGNC:12853]	22	6498.45	-0.718527	0.00142309	8987.98	8807.51	6889.82	6669.47	7568.99	7041.79	3150.3	2871.77
ENSG00000135298	ADGRB3	adhesion G protein-coupled receptor B3 [Source:HGNC Symbol;Acc:HGNC:945]	6	33.8224	-0.716415	0.0498194	33.18	44.47	7.1	16.79	51.93	54.43	20.86	41.82
ENSG00000116791	CRYZ	crystallin, zeta (quinone reductase) [Source:HGNC Symbol;Acc:HGNC:2419]	1	831.676	-0.714562	1.12276e-07	1075.98	923.42	649.03	582.62	1128.95	1038.98	713.73	540.7
ENSG00000196177	ACADSB	acyl-CoA dehydrogenase, short/branched chain [Source:HGNC Symbol;Acc:HGNC:91]	10	1475.91	-0.714158	7.69364e-08	2257.19	1826.03	1329.49	997.36	1808.83	1515.5	1012.4	1060.48
ENSG00000185269	NOTUM	notum pectinacetylesterase homolog (Drosophila) [Source:HGNC Symbol;Acc:HGNC:27106]	17	282.313	-0.713159	0.00558944	249.32	461.71	96.34	201.45	283.68	445.01	248.16	272.84
ENSG00000175063	UBE2C	ubiquitin-conjugating enzyme E2C [Source:HGNC Symbol;Acc:HGNC:15937]	20	4260.05	-0.713034	5.29502e-05	5857.69	6602.09	2595.09	3523.34	3807.09	5282.77	2722.06	3690.28
ENSG00000200879	SNORD14E	small nucleolar RNA, C/D box 14E [Source:HGNC Symbol;Acc:HGNC:30354]	11	73.6011	-0.711935	0.0398595	188.65	116.37	42.59	59.25	49.04	54.43	40.63	37.84
ENSG00000123975	CKS2	CDC28 protein kinase regulatory subunit 2 [Source:HGNC Symbol;Acc:HGNC:2000]	9	4456.5	-0.711497	2.06017e-11	6537.4	6032.52	3853.59	3971.66	5107.22	4540.78	3021.83	2586.98
ENSG00000008311	AASS	aminoadipate-semialdehyde synthase [Source:HGNC Symbol;Acc:HGNC:17366]	7	944.681	-0.710825	0.00978522	949.9	801.37	808.24	656.68	1466.49	1720.82	554.51	599.45
ENSG00000142552	RCN3	reticulocalbin 3, EF-hand calcium binding domain [Source:HGNC Symbol;Acc:HGNC:21145]	19	187.733	-0.710371	0.018964	139.36	290.46	45.63	97.76	179.82	339.96	124.08	284.79
ENSG00000181274	FRAT2	frequently rearranged in advanced T-cell lymphomas 2 [Source:HGNC Symbol;Acc:HGNC:16048]	10	1353.38	-0.709373	8.8491e-08	1859.97	1734.25	968.47	1030.93	1607.85	1577.57	980.56	1067.45
ENSG00000169598	DFFB	DNA fragmentation factor, 40kDa, beta polypeptide (caspase-activated DNase) [Source:HGNC Symbol;Acc:HGNC:2773]	1	1022.12	-0.709207	0.00681121	1437.17	1463.66	522.26	570.77	1104.91	1213.74	934.44	930.04
ENSG00000165097	KDM1B	lysine (K)-specific demethylase 1B [Source:HGNC Symbol;Acc:HGNC:21577]	6	944.756	-0.708954	1.95299e-07	1198.27	981.14	695.68	522.38	1331.86	1201.32	901.5	725.91
ENSG00000157456	CCNB2	cyclin B2 [Source:HGNC Symbol;Acc:HGNC:1580]	15	2309.23	-0.705256	2.07207e-07	2701.8	3064.51	1680.37	2141.85	2525.24	3220.08	1307.78	1832.2
ENSG00000142794	NBPF3	neuroblastoma breakpoint family, member 3 [Source:HGNC Symbol;Acc:HGNC:25076]	1	230.822	-0.705186	0.00478184	189.6	400.21	80.11	167.87	259.64	322.77	194.35	232.01
ENSG00000188486	H2AFX	H2A histone family, member X [Source:HGNC Symbol;Acc:HGNC:4739]	11	2071.9	-0.704181	0.000190896	2459.11	2868.66	1066.84	1532.58	2319.45	2743.57	1798.6	1786.39
ENSG00000065183	WDR3	WD repeat domain 3 [Source:HGNC Symbol;Acc:HGNC:12755]	1	3649.55	-0.702782	4.52108e-09	5002.59	5716.51	3366.82	3089.84	3797.48	3700.42	2201.59	2321.12
ENSG00000105851	PIK3CG	phosphatidylinositol-4,5-bisphosphate 3-kinase, catalytic subunit gamma [Source:HGNC Symbol;Acc:HGNC:8978]	7	14289.7	-0.702372	1.80081e-08	9821.27	25587.1	5155.7	17666.1	11741.5	23158.4	6794.72	14392.7
ENSG00000138735	PDE5A	phosphodiesterase 5A, cGMP-specific [Source:HGNC Symbol;Acc:HGNC:8784]	4	149.247	-0.701634	0.00604187	153.58	117.32	76.06	95.79	249.06	248.29	149.33	104.55
ENSG00000120694	HSPH1	heat shock 105kDa/110kDa protein 1 [Source:HGNC Symbol;Acc:HGNC:16969]	13	9185.03	-0.701021	1.06958e-08	14293	13394.3	8587.43	9203.35	8999.9	8874.33	4735.88	5392.04
ENSG00000126457	PRMT1	protein arginine methyltransferase 1 [Source:HGNC Symbol;Acc:HGNC:5187]	19	6711.07	-0.700751	1.85359e-09	8794.59	10329.8	5670.87	5507.2	7153.57	7245.19	4666.71	4320.6
ENSG00000079462	PAFAH1B3	platelet-activating factor acetylhydrolase 1b, catalytic subunit 3 (29kDa) [Source:HGNC Symbol;Acc:HGNC:8576]	19	1419.38	-0.700448	0.000613788	1479.83	1967.95	630.77	959.83	1762.67	1874.56	1291.31	1388.09
ENSG00000266780	MIR4444-2	microRNA 4444-2 [Source:HGNC Symbol;Acc:HGNC:43481]	3	194.306	-0.699538	0.0128731	229.42	222.34	83.16	198.48	239.45	302.72	150.43	128.45
ENSG00000164109	MAD2L1	MAD2 mitotic arrest deficient-like 1 (yeast) [Source:HGNC Symbol;Acc:HGNC:6763]	4	2692.6	-0.698365	1.1034e-10	3691.51	3855.47	2170.18	2225.79	2799.31	3080.66	1845.82	1872.03
ENSG00000186603	HPDL	4-hydroxyphenylpyruvate dioxygenase-like [Source:HGNC Symbol;Acc:HGNC:28242]	1	1492.1	-0.697857	0.00769925	2046.73	1881.85	751.45	723.83	2008.85	1588.08	1673.43	1262.62
ENSG00000070814	TCOF1	Treacher Collins-Franceschetti syndrome 1 [Source:HGNC Symbol;Acc:HGNC:11654]	5	14162.3	-0.697207	3.89559e-12	16880.1	22002.2	10931	13815.9	14278.3	17132.7	8229.87	10028.3
ENSG00000080709	KCNN2	potassium channel, calcium activated intermediate/small conductance subfamily N alpha, member 2 [Source:HGNC Symbol;Acc:HGNC:6291]	5	62.4536	-0.694895	0.0232182	95.75	62.44	52.73	48.39	101.93	65.89	40.63	31.86
ENSG00000165929	TC2N	tandem C2 domains, nuclear [Source:HGNC Symbol;Acc:HGNC:19859]	14	248.347	-0.694607	0.0128597	283.45	316.01	111.55	113.56	272.14	381.02	205.34	303.71
ENSG00000117479	SLC19A2	solute carrier family 19 (thiamine transporter), member 2 [Source:HGNC Symbol;Acc:HGNC:10938]	1	1790.59	-0.694277	7.24216e-08	2193.67	2445.74	1433.94	1387.42	2183.86	2090.38	1461.5	1128.2
ENSG00000115355	CCDC88A	coiled-coil domain containing 88A [Source:HGNC Symbol;Acc:HGNC:25523]	2	110.46	-0.693835	0.0237855	167.8	114.48	123.72	32.59	156.75	126.05	74.67	87.63
ENSG00000177283	FZD8	frizzled class receptor 8 [Source:HGNC Symbol;Acc:HGNC:4046]	10	484	-0.693461	0.00207727	615.25	632.96	224.12	431.53	565.44	618.81	376.63	407.27
ENSG00000261455	LINC01003	long intergenic non-protein coding RNA 1003 [Source:HGNC Symbol;Acc:HGNC:48957]	7	122.912	-0.692798	0.0075387	134.62	146.65	56.79	73.07	143.28	195.76	86.75	146.38
ENSG00000182197	EXT1	exostosin glycosyltransferase 1 [Source:HGNC Symbol;Acc:HGNC:3512]	8	897.123	-0.691939	0.0193625	943.26	983.97	770.72	894.66	1160.69	1528.87	412.87	481.95
ENSG00000196581	AJAP1	adherens junctions associated protein 1 [Source:HGNC Symbol;Acc:HGNC:30801]	1	949.36	-0.688073	0.0154343	1557.56	1344.45	532.4	522.38	987.59	978.82	1002.52	669.15
ENSG00000188211	NCR3LG1	natural killer cell cytotoxicity receptor 3 ligand 1 [Source:HGNC Symbol;Acc:HGNC:42400]	11	88.3143	-0.688033	0.00536081	79.63	111.64	47.66	64.19	115.4	143.24	68.08	76.67
ENSG00000147649	MTDH	metadherin [Source:HGNC Symbol;Acc:HGNC:29608]	8	36853.3	-0.686621	1.42862e-05	58893.5	43579.6	40408	31738.7	44481.2	35176.5	21921.4	18627.7
ENSG00000145864	GABRB2	gamma-aminobutyric acid (GABA) A receptor, beta 2 [Source:HGNC Symbol;Acc:HGNC:4082]	5	243.76	-0.6862	0.00162473	174.43	144.76	129.81	75.05	483.7	433.55	224	284.79
ENSG00000134690	CDCA8	cell division cycle associated 8 [Source:HGNC Symbol;Acc:HGNC:14629]	1	3743.86	-0.685707	1.96926e-10	5074.64	5610.54	3196.46	3654.68	3848.45	3979.27	2163.16	2423.68
ENSG00000152642	GPD1L	glycerol-3-phosphate dehydrogenase 1-like [Source:HGNC Symbol;Acc:HGNC:28956]	3	1856.44	-0.685095	0.000252211	2372.84	2682.27	1106.39	1349.89	2132.9	2105.66	1494.44	1607.16
ENSG00000004487	KDM1A	lysine (K)-specific demethylase 1A [Source:HGNC Symbol;Acc:HGNC:29079]	1	8677.54	-0.682213	5.71184e-12	10444.1	11762.3	6437.53	6994.35	10250	10514	6098.56	6919.53
ENSG00000007376	RPUSD1	RNA pseudouridylate synthase domain containing 1 [Source:HGNC Symbol;Acc:HGNC:14173]	16	2993.03	-0.679768	0.000203634	3655.49	3872.5	1599.24	2230.73	3882.1	3451.18	2975.71	2277.3
ENSG00000152932	RAB3C	RAB3C, member RAS oncogene family [Source:HGNC Symbol;Acc:HGNC:30269]	5	52.4797	-0.679398	0.0384718	95.75	106.91	40.56	42.46	38.47	39.15	29.65	26.89
ENSG00000163002	NUP35	nucleoporin 35kDa [Source:HGNC Symbol;Acc:HGNC:29797]	2	1640.99	-0.678936	0.0131344	1899.79	2286.79	1715.86	1760.68	1937.69	2065.55	713.73	747.82
ENSG00000236824	BCYRN1	brain cytoplasmic RNA 1 [Source:HGNC Symbol;Acc:HGNC:1022]	2	250.738	-0.677861	0.000913867	364.03	232.75	238.31	111.59	325.03	326.59	174.59	233.01
ENSG00000206172	HBA1	hemoglobin, alpha 1 [Source:HGNC Symbol;Acc:HGNC:4823]	16	76.5161	-0.676225	0.0311861	70.15	147.6	47.66	85.91	50.97	131.78	36.24	41.82
ENSG00000187193	MT1X	metallothionein 1X [Source:HGNC Symbol;Acc:HGNC:7405]	16	72.5005	-0.676116	0.0312452	158.32	91.77	61.86	42.46	68.28	62.07	60.39	34.85
ENSG00000149503	INCENP	inner centromere protein antigens 135/155kDa [Source:HGNC Symbol;Acc:HGNC:6058]	11	5402.26	-0.674623	3.66118e-09	6289.98	7710.95	3542.26	5311.68	5638.04	7020.78	3497.28	4207.08
ENSG00000065427	KARS	lysyl-tRNA synthetase [Source:HGNC Symbol;Acc:HGNC:6215]	16	10906.9	-0.673308	0.0438918	14840.9	15295.1	14142.7	12994.3	13125.3	10971.4	2852.73	3033.08
ENSG00000143179	UCK2	uridine-cytidine kinase 2 [Source:HGNC Symbol;Acc:HGNC:12562]	1	12210.1	-0.672239	1.49577e-13	15138.6	18116.5	9518.38	10987.7	13465.7	13567.9	8337.48	8548.59
ENSG00000105186	ANKRD27	ankyrin repeat domain 27 (VPS9 domain) [Source:HGNC Symbol;Acc:HGNC:25310]	19	3646.79	-0.670772	1.8618e-07	4307.71	5951.15	2461.23	3404.85	3411.86	4454.83	2488.18	2694.52
ENSG00000089685	BIRC5	baculoviral IAP repeat containing 5 [Source:HGNC Symbol;Acc:HGNC:593]	17	2220.5	-0.670216	4.18703e-07	3215.61	3309.56	2059.64	2322.56	2101.16	2286.15	1152.95	1316.39
ENSG00000184160	ADRA2C	adrenoceptor alpha 2C [Source:HGNC Symbol;Acc:HGNC:283]	4	136.364	-0.669878	0.0223225	69.2	345.34	27.38	143.19	60.58	235.87	56	153.35
ENSG00000104218	CSPP1	centrosome and spindle pole associated protein 1 [Source:HGNC Symbol;Acc:HGNC:26193]	8	2223.05	-0.669674	8.28926e-10	2897.09	2794.86	1792.94	1841.66	2624.29	2657.62	1522.99	1652.96
ENSG00000169668	BCRP2	breakpoint cluster region pseudogene 2 [Source:HGNC Symbol;Acc:HGNC:1015]	22	117.557	-0.669635	0.0121984	122.29	177.87	51.72	98.75	128.86	162.34	69.18	129.45
ENSG00000110675	ELMOD1	ELMO/CED-12 domain containing 1 [Source:HGNC Symbol;Acc:HGNC:25334]	11	248.928	-0.667963	0.00402233	218.99	303.71	90.26	162.93	320.22	389.62	222.9	282.8
ENSG00000100591	AHSA1	AHA1, activator of heat shock 90kDa protein ATPase homolog 1 (yeast) [Source:HGNC Symbol;Acc:HGNC:1189]	14	11410.1	-0.667027	2.30654e-05	15194.5	16200.6	11091.2	11339.3	11671.3	12974.9	6298.41	6510.28
ENSG00000113758	DBN1	drebrin 1 [Source:HGNC Symbol;Acc:HGNC:2695]	5	8372.94	-0.666411	0.00205181	10444.1	11310	4610.12	5160.59	9964.41	9905.67	8209.01	7379.57
ENSG00000198157	HMGN5	high mobility group nucleosome binding domain 5 [Source:HGNC Symbol;Acc:HGNC:8013]	X	2118.64	-0.666077	1.5562e-05	2424.03	2149.6	1813.22	1375.57	3045.48	2906.86	1529.58	1704.74
ENSG00000225663	FAM195B	family with sequence similarity 195, member B [Source:HGNC Symbol;Acc:HGNC:28007]	17	221.131	-0.665124	0.00990786	229.42	222.34	150.09	191.57	342.34	329.46	172.39	131.44
ENSG00000145386	CCNA2	cyclin A2 [Source:HGNC Symbol;Acc:HGNC:1578]	4	2620	-0.664738	1.249e-07	3836.55	3884.8	2050.52	2424.27	2554.09	2711.1	1673.43	1825.23
ENSG00000141873	SLC39A3	solute carrier family 39 (zinc transporter), member 3 [Source:HGNC Symbol;Acc:HGNC:17128]	19	920.535	-0.663326	1.12677e-05	849.41	1142.92	435.05	681.36	1166.46	1368.44	790.59	930.04
ENSG00000156011	PSD3	pleckstrin and Sec7 domain containing 3 [Source:HGNC Symbol;Acc:HGNC:19093]	8	879.186	-0.663149	9.80752e-05	1203.01	1098.46	711.9	525.34	1099.14	959.72	737.89	698.03
ENSG00000261373	VPS9D1-AS1	VPS9D1 antisense RNA 1 [Source:HGNC Symbol;Acc:HGNC:48915]	16	782.151	-0.662861	1.08946e-06	941.36	998.17	523.28	594.47	970.29	953.99	642.36	633.3
ENSG00000126368	NR1D1	nuclear receptor subfamily 1, group D, member 1 [Source:HGNC Symbol;Acc:HGNC:7962]	17	686.667	-0.662198	0.0284866	994.45	1150.49	363.05	371.29	730.84	649.36	685.18	548.66
ENSG00000111665	CDCA3	cell division cycle associated 3 [Source:HGNC Symbol;Acc:HGNC:14624]	12	2544.39	-0.661256	7.81923e-05	3203.29	3617.05	1492.76	2169.5	2347.34	3448.32	1712.96	2363.93
ENSG00000010292	NCAPD2	non-SMC condensin I complex, subunit D2 [Source:HGNC Symbol;Acc:HGNC:24305]	12	13542.2	-0.66117	2.38136e-10	15266.6	19763.7	9035.66	13262.9	12666.6	18752.3	7467.83	12122.4
ENSG00000119121	TRPM6	transient receptor potential cation channel, subfamily M, member 6 [Source:HGNC Symbol;Acc:HGNC:17995]	9	513.092	-0.660501	0.000310203	643.69	670.81	410.71	317.97	679.87	555.78	410.67	415.23
ENSG00000173868	PHOSPHO1	phosphatase, orphan 1 [Source:HGNC Symbol;Acc:HGNC:16815]	17	94.6056	-0.660132	0.0476683	50.24	112.59	16.23	34.56	122.13	186.21	73.57	161.31
ENSG00000110063	DCPS	decapping enzyme, scavenger [Source:HGNC Symbol;Acc:HGNC:29812]	11	1112.28	-0.660088	5.60925e-07	1517.75	1564.9	850.83	978.6	1173.19	1242.39	825.73	744.83
ENSG00000126787	DLGAP5	discs, large (Drosophila) homolog-associated protein 5 [Source:HGNC Symbol;Acc:HGNC:16864]	14	5340.53	-0.658481	2.42139e-05	6757.34	7138.54	4859.59	5096.41	6176.55	6179.47	3154.69	3361.68
ENSG00000100116	GCAT	glycine C-acetyltransferase [Source:HGNC Symbol;Acc:HGNC:4188]	22	2006.61	-0.65846	0.00155824	2554.86	2303.82	1200.7	1086.23	2859.89	2151.5	2431.08	1464.76
ENSG00000074071	MRPS34	mitochondrial ribosomal protein S34 [Source:HGNC Symbol;Acc:HGNC:16618]	16	5122.78	-0.658293	4.81139e-11	6706.15	6669.26	4225.77	4266.92	6187.13	5618.91	4000.19	3307.91
ENSG00000110108	TMEM109	transmembrane protein 109 [Source:HGNC Symbol;Acc:HGNC:28771]	11	6832.35	-0.657502	5.07025e-09	8541.47	10370.5	5356.5	6785.99	6996.82	7679.69	4659.02	4268.82
ENSG00000110876	SELPLG	selectin P ligand [Source:HGNC Symbol;Acc:HGNC:10722]	12	12433.3	-0.657479	1.33851e-06	14892.1	17298.1	7909	12556.9	13228.2	15727	8745.96	9109.21
ENSG00000176399	DMRTA1	DMRT-like family A1 [Source:HGNC Symbol;Acc:HGNC:13826]	9	133.759	-0.657262	0.00482221	150.73	161.79	87.21	89.86	186.56	170.94	95.53	127.46
ENSG00000128656	CHN1	chimerin 1 [Source:HGNC Symbol;Acc:HGNC:1943]	2	208.674	-0.656671	0.00304419	206.66	372.77	154.14	235.02	216.37	243.51	95.53	145.38
ENSG00000104524	PYCRL	pyrroline-5-carboxylate reductase-like [Source:HGNC Symbol;Acc:HGNC:25846]	8	1623.01	-0.656574	0.0148476	1987.01	1796.7	679.45	770.24	2336.76	1874.56	2067.63	1471.73
ENSG00000173581	CCDC106	coiled-coil domain containing 106 [Source:HGNC Symbol;Acc:HGNC:30181]	19	498.943	-0.656398	0.00345916	472.1	536.45	199.78	266.62	699.11	736.26	532.55	548.66
ENSG00000221988	PPT2	palmitoyl-protein thioesterase 2 [Source:HGNC Symbol;Acc:HGNC:9326]	6	457.059	-0.655869	3.24705e-05	558.37	666.07	313.36	376.23	475.05	563.42	309.65	394.32
ENSG00000231579	RPL7P21	ribosomal protein L7 pseudogene 21 [Source:HGNC Symbol;Acc:HGNC:36762]	5	335.597	-0.655614	0.000200701	445.56	458.87	256.57	337.72	377.92	376.25	210.83	221.06
ENSG00000134369	NAV1	neuron navigator 1 [Source:HGNC Symbol;Acc:HGNC:15989]	1	354.199	-0.655416	0.0419307	319.48	428.6	141.97	96.77	461.58	554.82	362.36	468.01
ENSG00000161980	POLR3K	polymerase (RNA) III (DNA directed) polypeptide K, 12,3 kDa [Source:HGNC Symbol;Acc:HGNC:14121]	16	1970.97	-0.655211	3.25393e-07	2721.71	3013.42	1533.32	1825.86	1927.11	2080.83	1387.93	1277.56
ENSG00000214391	TUBAP2	tubulin, alpha pseudogene 2 [Source:HGNC Symbol;Acc:HGNC:14531]	11	1046.51	-0.655053	3.2903e-07	1402.09	1576.25	896.47	1008.22	1033.75	1133.52	570.99	750.8
ENSG00000167646	DNAAF3	dynein, axonemal, assembly factor 3 [Source:HGNC Symbol;Acc:HGNC:30492]	19	82.4811	-0.65454	0.0412273	55.93	161.79	27.38	52.34	50.97	156.61	37.33	117.5
ENSG00000103342	GSPT1	G1 to S phase transition 1 [Source:HGNC Symbol;Acc:HGNC:4621]	16	17048.6	-0.650942	3.92506e-07	23790	23253	16788.5	15799.8	18484.5	17842.2	10386.4	10044.2
ENSG00000198826	ARHGAP11A	Rho GTPase activating protein 11A [Source:HGNC Symbol;Acc:HGNC:15783]	15	13156.9	-0.650904	6.73386e-11	16831.7	19420.2	9968.64	11986.1	13486.9	14925.8	8685.56	9950.62
ENSG00000113645	WWC1	WW and C2 domain containing 1 [Source:HGNC Symbol;Acc:HGNC:29435]	5	1293.7	-0.649389	3.81848e-05	1671.32	1999.17	993.82	1026.98	1349.17	1394.22	1026.68	888.22
ENSG00000072571	HMMR	hyaluronan-mediated motility receptor (RHAMM) [Source:HGNC Symbol;Acc:HGNC:5012]	5	4555.19	-0.648694	2.73217e-11	5343.87	5891.54	3366.82	3694.18	4848.54	6244.4	2962.54	4089.58
ENSG00000099624	ATP5D	ATP synthase, H+ transporting, mitochondrial F1 complex, delta subunit [Source:HGNC Symbol;Acc:HGNC:837]	19	3801.48	-0.647343	1.09567e-05	3941.78	4239.6	2396.33	3117.49	5425.52	5108.97	3586.23	2595.94
ENSG00000109534	GAR1	GAR1 homolog, ribonucleoprotein [Source:HGNC Symbol;Acc:HGNC:14264]	4	1775.63	-0.647201	1.16704e-05	2977.67	2326.53	1641.83	1276.82	1911.72	1594.76	1317.66	1158.07
ENSG00000132002	DNAJB1	DnaJ (Hsp40) homolog, subfamily B, member 1 [Source:HGNC Symbol;Acc:HGNC:5270]	19	4677.6	-0.646866	4.97812e-05	7150.76	7361.83	3698.44	4035.85	4384.07	4403.26	3033.91	3352.72
ENSG00000092199	HNRNPC	heterogeneous nuclear ribonucleoprotein C (C1/C2) [Source:HGNC Symbol;Acc:HGNC:5035]	14	40204.4	-0.646037	2.37084e-11	56273.2	58625.9	37214.6	38244.3	40849.1	40803	24597.4	25027.4
ENSG00000153982	GDPD1	glycerophosphodiester phosphodiesterase domain containing 1 [Source:HGNC Symbol;Acc:HGNC:20883]	17	162.107	-0.645718	0.00152201	145.99	177.87	87.21	106.65	215.41	266.43	144.94	152.35
ENSG00000159423	ALDH4A1	aldehyde dehydrogenase 4 family, member A1 [Source:HGNC Symbol;Acc:HGNC:406]	1	426.812	-0.644873	0.000838406	411.43	437.11	288.01	328.83	737.57	540.5	405.18	265.87
ENSG00000135018	UBQLN1	ubiquilin 1 [Source:HGNC Symbol;Acc:HGNC:12508]	9	14855.7	-0.644216	8.168e-05	20349.8	18358.7	14081.8	14192.1	17020.9	16991.4	9125.88	8724.84
ENSG00000203760	CENPW	centromere protein W [Source:HGNC Symbol;Acc:HGNC:21488]	6	1292.32	-0.64334	0.0123396	1533.86	1588.55	1229.09	1373.59	1565.53	1704.58	599.53	743.83
ENSG00000198901	PRC1	protein regulator of cytokinesis 1 [Source:HGNC Symbol;Acc:HGNC:9341]	15	5602.56	-0.643049	0.00011911	6116.49	6867	4348.48	5246.5	6690.06	7920.34	3432.5	4199.12
ENSG00000171453	POLR1C	polymerase (RNA) I polypeptide C, 30kDa [Source:HGNC Symbol;Acc:HGNC:20194]	6	2764.41	-0.640598	1.46122e-06	3488.64	3559.34	1948.09	2046.07	3336.86	3187.62	2320.18	2228.51
ENSG00000167077	MEI1	meiotic double-stranded break formation protein 1 [Source:HGNC Symbol;Acc:HGNC:28613]	22	502.11	-0.639806	0.00108239	558.37	577.14	266.71	314.02	774.11	553.87	564.4	408.26
ENSG00000131323	TRAF3	TNF receptor-associated factor 3 [Source:HGNC Symbol;Acc:HGNC:12033]	14	3564.5	-0.639338	1.80719e-08	4830.06	4305.83	2752.28	2700.77	4600.44	3742.44	3077.83	2506.33
ENSG00000114767	RRP9	ribosomal RNA processing 9, small subunit (SSU) processome component, homolog (yeast) [Source:HGNC Symbol;Acc:HGNC:16829]	3	3677.65	-0.639072	0.000560154	4959.93	5946.42	2771.55	2751.13	3774.4	3633.58	2864.81	2719.42
ENSG00000178999	AURKB	aurora kinase B [Source:HGNC Symbol;Acc:HGNC:11390]	17	3306.39	-0.639012	8.71523e-08	3861.2	5007.86	2195.53	3038.49	3274.35	4070.94	2180.72	2821.98
ENSG00000171631	P2RY6	pyrimidinergic receptor P2Y, G-protein coupled, 6 [Source:HGNC Symbol;Acc:HGNC:8543]	11	2380.38	-0.639007	0.000342235	2527.37	2344.51	1246.33	1842.65	3646.5	3212.44	1958.92	2264.36
ENSG00000144840	RABL3	RAB, member of RAS oncogene family-like 3 [Source:HGNC Symbol;Acc:HGNC:18072]	3	848.855	-0.637948	6.40918e-07	1097.78	1128.73	714.94	713.95	996.25	939.67	573.18	626.33
ENSG00000214076	CPSF1P1	cleavage and polyadenylation specific factor 1, 160kDa pseudogene 1 [Source:HGNC Symbol;Acc:HGNC:19251]	22	186.974	-0.637058	0.0435418	220.88	289.52	70.99	112.57	216.37	217.73	163.61	204.13
ENSG00000183751	TBL3	transducin (beta)-like 3 [Source:HGNC Symbol;Acc:HGNC:11587]	16	3595.73	-0.636942	2.12267e-06	4478.35	4471.4	2759.38	2628.68	4573.51	4063.3	3462.15	2329.08
ENSG00000155158	TTC39B	tetratricopeptide repeat domain 39B [Source:HGNC Symbol;Acc:HGNC:23704]	9	128.83	-0.634983	0.0264959	135.56	131.51	76.06	49.37	216.37	159.48	121.88	140.4
ENSG00000196352	CD55	CD55 molecule, decay accelerating factor for complement (Cromer blood group) [Source:HGNC Symbol;Acc:HGNC:2665]	1	1115.6	-0.634865	0.0117544	2394.65	1331.2	1115.51	556.94	1042.41	865.18	1045.34	573.56
ENSG00000134684	YARS	tyrosyl-tRNA synthetase [Source:HGNC Symbol;Acc:HGNC:12840]	1	10449.8	-0.63302	1.90693e-09	12891.8	13332.8	7967.81	8494.34	12731	12080.1	8861.25	7239.17
ENSG00000120438	TCP1	t-complex 1 [Source:HGNC Symbol;Acc:HGNC:11655]	6	23301.9	-0.632841	6.33501e-09	32462.3	31745.5	22776.8	20631.5	25218.8	24069.5	14932.4	14578.9
ENSG00000088543	C3orf18	chromosome 3 open reading frame 18 [Source:HGNC Symbol;Acc:HGNC:24837]	3	250.363	-0.63251	0.00177743	307.15	226.12	157.19	130.35	346.19	351.42	262.43	222.05
ENSG00000204253	HNRNPCP2	heterogeneous nuclear ribonucleoprotein C pseudogene 2 [Source:HGNC Symbol;Acc:HGNC:48814]	2	2742.79	-0.63192	1.47935e-09	3787.26	4028.62	2421.68	2714.59	2766.61	2789.4	1718.45	1715.69
ENSG00000156735	BAG4	BCL2-associated athanogene 4 [Source:HGNC Symbol;Acc:HGNC:940]	8	1679.43	-0.631512	1.73281e-08	2275.2	2296.25	1505.94	1508.88	1802.1	1823	1138.68	1085.38
ENSG00000156970	BUB1B	BUB1 mitotic checkpoint serine/threonine kinase B [Source:HGNC Symbol;Acc:HGNC:1149]	15	7061.73	-0.631423	7.78205e-06	8663.77	9399.79	5452.84	7129.64	7769.01	8593.58	4122.07	5363.16
ENSG00000120526	NUDCD1	NudC domain containing 1 [Source:HGNC Symbol;Acc:HGNC:24306]	8	2476.07	-0.63105	0.0039169	3371.09	3300.1	2741.12	2564.5	2756.99	2603.19	1197.97	1273.58
ENSG00000010318	PHF7	PHD finger protein 7 [Source:HGNC Symbol;Acc:HGNC:18458]	3	272.818	-0.631038	0.00349127	289.14	280.05	217.02	205.4	401.96	387.71	192.16	209.11
ENSG00000104915	STX10	syntaxin 10 [Source:HGNC Symbol;Acc:HGNC:11428]	19	1894.9	-0.630644	0.000997003	2363.36	2442.9	1685.44	1975.96	2115.59	2339.62	1110.13	1126.2
ENSG00000215784	FAM72D	family with sequence similarity 72, member D [Source:HGNC Symbol;Acc:HGNC:33593]	1	4852.47	-0.629968	3.9168e-09	5792.28	6369.34	3944.86	4224.46	5528.41	5991.34	3364.42	3604.65
ENSG00000197312	DDI2	DNA-damage inducible 1 homolog 2 [Source:HGNC Symbol;Acc:HGNC:24578]	1	5473.74	-0.629255	8.54185e-10	7763.17	7724.19	4839.3	5277.12	5385.13	5801.31	3276.58	3723.14
ENSG00000164841	TMEM74	transmembrane protein 74 [Source:HGNC Symbol;Acc:HGNC:26409]	8	101.906	-0.629085	0.0132163	116.6	130.57	57.8	94.8	127.9	132.74	80.16	74.68
ENSG00000182247	UBE2E2	ubiquitin-conjugating enzyme E2E 2 [Source:HGNC Symbol;Acc:HGNC:12478]	3	969.43	-0.62827	1.47302e-06	1138.55	1367.16	778.83	906.51	1077.99	1151.67	613.81	720.93
ENSG00000145220	LYAR	Ly1 antibody reactive [Source:HGNC Symbol;Acc:HGNC:26021]	4	4871.81	-0.628221	4.8315e-09	7350.79	7129.08	5091.81	4566.13	4699.49	4505.44	2947.16	2684.57
ENSG00000143401	ANP32E	acidic (leucine-rich) nuclear phosphoprotein 32 family, member E [Source:HGNC Symbol;Acc:HGNC:16673]	1	29960.8	-0.626593	4.38747e-12	40074.8	44973.3	25238	29153.5	27957.5	33035.5	18296.8	20956.8
ENSG00000139354	GAS2L3	growth arrest-specific 2 like 3 [Source:HGNC Symbol;Acc:HGNC:27475]	12	1516.22	-0.626277	1.18838e-05	1672.27	1992.55	1204.76	1387.42	1623.23	2125.71	906.99	1216.82
ENSG00000096696	DSP	desmoplakin [Source:HGNC Symbol;Acc:HGNC:3052]	6	10223.4	-0.625883	9.56198e-08	12436.8	13494.6	8433.29	7563.14	9727.85	14338.5	6690.41	9102.24
ENSG00000108953	YWHAE	tyrosine 3-monooxygenase/tryptophan 5-monooxygenase activation protein, epsilon [Source:HGNC Symbol;Acc:HGNC:12851]	17	37540.4	-0.625754	0.0146394	49463.8	50155.2	44013.1	40938.1	42206.9	40098.3	16499.3	16948.8
ENSG00000189403	HMGB1	high mobility group box 1 [Source:HGNC Symbol;Acc:HGNC:4983]	13	18639	-0.625348	1.08887e-10	26619.8	27901.3	18120	17775.7	17600.7	18527.9	10832.2	11734
ENSG00000146223	RPL7L1	ribosomal protein L7-like 1 [Source:HGNC Symbol;Acc:HGNC:21370]	6	17917.1	-0.625245	1.374e-08	23117.9	26047.9	16218.6	17140.8	18545	19415	10853.1	11998.9
ENSG00000170745	KCNS3	potassium voltage-gated channel, modifier subfamily S, member 3 [Source:HGNC Symbol;Acc:HGNC:6302]	2	903.877	-0.624395	0.00229357	910.08	1046.42	595.28	897.62	1105.88	1384.67	508.4	782.67
ENSG00000127540	UQCR11	ubiquinol-cytochrome c reductase, complex III subunit XI [Source:HGNC Symbol;Acc:HGNC:30862]	19	567.084	-0.624064	4.28793e-06	657.91	832.59	442.15	515.47	624.1	659.87	406.28	398.3
ENSG00000058804	NDC1	NDC1 transmembrane nucleoporin [Source:HGNC Symbol;Acc:HGNC:25525]	1	7200.43	-0.623868	6.2463e-10	9674.33	9968.41	6139.38	6005.88	7848.83	7649.13	5188.28	5129.16
ENSG00000164151	ICE1	interactor of little elongation complex ELL subunit 1 [Source:HGNC Symbol;Acc:HGNC:29154]	5	6111.34	-0.623695	0.0175811	7661.73	8042.09	6304.68	7120.75	7151.65	6904.27	2563.94	3141.62
ENSG00000105613	MAST1	microtubule associated serine/threonine kinase 1 [Source:HGNC Symbol;Acc:HGNC:19034]	19	601.085	-0.623632	0.0160608	603.88	750.28	258.6	316.98	685.64	902.43	634.67	656.21
ENSG00000123416	TUBA1B	tubulin, alpha 1b [Source:HGNC Symbol;Acc:HGNC:18809]	12	21180.9	-0.621528	4.42711e-11	27849.4	30375.5	18590.5	19541.3	21052	23764.8	13664.1	14609.8
ENSG00000188610	FAM72B	family with sequence similarity 72, member B [Source:HGNC Symbol;Acc:HGNC:24805]	1	2894.62	-0.621347	1.52372e-08	3393.84	3782.62	2273.62	2548.7	3363.78	3555.27	2000.64	2238.47
ENSG00000005100	DHX33	DEAH (Asp-Glu-Ala-His) box polypeptide 33 [Source:HGNC Symbol;Acc:HGNC:16718]	17	4624.55	-0.621204	1.37868e-06	5913.62	6392.99	4067.57	4584.89	5034.14	5122.34	2981.2	2899.65
ENSG00000107815	C10orf2	chromosome 10 open reading frame 2 [Source:HGNC Symbol;Acc:HGNC:1160]	10	2962.04	-0.620859	0.000667161	4308.66	4891.48	2323.31	2428.22	2771.42	2746.43	2178.53	2048.28
ENSG00000119705	SLIRP	SRA stem-loop interacting RNA binding protein [Source:HGNC Symbol;Acc:HGNC:20495]	14	2872.19	-0.620429	0.00243989	4133.28	3594.34	3608.18	2474.64	3454.18	2690.09	1739.31	1283.53
ENSG00000134222	PSRC1	proline/serine-rich coiled-coil 1 [Source:HGNC Symbol;Acc:HGNC:24472]	1	330.291	-0.619482	0.000517797	366.88	482.53	218.03	273.53	320.22	456.47	244.86	279.81
ENSG00000176463	SLCO3A1	solute carrier organic anion transporter family, member 3A1 [Source:HGNC Symbol;Acc:HGNC:10952]	15	6210.45	-0.619444	2.36567e-06	8305.42	9464.12	5153.68	7016.08	5612.08	6745.75	3665.29	3721.15
ENSG00000160113	NR2F6	nuclear receptor subfamily 2, group F, member 6 [Source:HGNC Symbol;Acc:HGNC:7977]	19	681.663	-0.618728	0.00125549	828.55	750.28	550.66	619.15	909.7	860.41	454.59	479.96
ENSG00000184661	CDCA2	cell division cycle associated 2 [Source:HGNC Symbol;Acc:HGNC:14623]	8	3019.66	-0.618633	8.40827e-06	3925.66	4322.86	2090.07	2713.61	3110.87	3409.16	2240.02	2345.01
ENSG00000196526	AFAP1	actin filament associated protein 1 [Source:HGNC Symbol;Acc:HGNC:24017]	4	613.816	-0.618434	0.0284247	565.96	806.1	220.06	308.1	750.07	869	632.48	758.77
ENSG00000267100	ILF3-AS1	ILF3 antisense RNA 1 (head to head) [Source:HGNC Symbol;Acc:HGNC:27115]	19	550.978	-0.618033	0.000336137	688.25	471.17	452.29	320.93	915.47	642.68	458.98	458.05
ENSG00000167553	TUBA1C	tubulin, alpha 1c [Source:HGNC Symbol;Acc:HGNC:20768]	12	16538.8	-0.617438	7.53546e-09	23316	24483.9	15141.6	14274.1	15792.9	17117.4	10467.7	11717.1
ENSG00000214160	ALG3	ALG3, alpha-1,3- mannosyltransferase [Source:HGNC Symbol;Acc:HGNC:23056]	3	4530.43	-0.6174	1.00956e-06	5765.73	6189.57	3606.15	3460.14	5207.23	4950.45	3765.21	3298.95
ENSG00000180263	FGD6	FYVE, RhoGEF and PH domain containing 6 [Source:HGNC Symbol;Acc:HGNC:21740]	12	366.926	-0.617066	0.00217712	504.34	450.36	326.54	206.38	419.27	426.86	290.98	310.68
ENSG00000068796	KIF2A	kinesin heavy chain member 2A [Source:HGNC Symbol;Acc:HGNC:6318]	5	9022.7	-0.616747	0.00309822	12978.1	12504	10214	10049.6	9210.5	8690.98	4153.92	4380.35
ENSG00000073910	FRY	furry homolog (Drosophila) [Source:HGNC Symbol;Acc:HGNC:20367]	13	338.873	-0.616125	0.00861169	674.03	290.46	308.29	152.07	453.89	260.7	395.3	176.25
ENSG00000131389	SLC6A6	solute carrier family 6 (neurotransmitter transporter), member 6 [Source:HGNC Symbol;Acc:HGNC:11052]	3	3142.64	-0.616037	1.92107e-06	3591.97	4505.46	2026.18	2729.41	3583.04	3635.49	2438.77	2630.8
ENSG00000196781	TLE1	transducin-like enhancer of split 1 (E(sp1) homolog, Drosophila) [Source:HGNC Symbol;Acc:HGNC:11837]	9	2059.95	-0.615769	0.000209589	2039.15	2209.21	1449.15	1712.3	2596.4	3292.66	1466.99	1713.7
ENSG00000065057	NTHL1	nth-like DNA glycosylase 1 [Source:HGNC Symbol;Acc:HGNC:8028]	16	1238.02	-0.615683	0.00652976	1567.04	1721.95	661.2	911.45	1461.68	1332.15	1274.83	973.85
ENSG00000125354	SEPT6	septin 6 [Source:HGNC Symbol;Acc:HGNC:15848]	X	6031.99	-0.615488	0.00167185	7402.93	7087.45	5540.05	5774.81	7268.96	7682.56	3400.66	4098.55
ENSG00000121957	GPSM2	G-protein signaling modulator 2 [Source:HGNC Symbol;Acc:HGNC:29501]	1	646.33	-0.614216	0.000126632	705.31	861.92	408.68	526.33	743.34	837.49	440.32	647.24
ENSG00000095906	NUBP2	nucleotide binding protein 2 [Source:HGNC Symbol;Acc:HGNC:8042]	16	2672.14	-0.614086	1.72322e-05	3051.61	3182.78	1589.1	2199.13	3460.91	3294.57	2454.14	2144.87
ENSG00000070423	RNF126	ring finger protein 126 [Source:HGNC Symbol;Acc:HGNC:21151]	19	2283.86	-0.612618	4.24087e-07	2726.45	2693.63	1599.24	1757.72	2807	2876.3	2018.21	1792.37
ENSG00000196550	FAM72A	family with sequence similarity 72, member A [Source:HGNC Symbol;Acc:HGNC:24044]	1	4031.81	-0.612344	6.15454e-09	4811.1	5122.34	3228.91	3482.86	4746.61	4900.79	2920.81	3041.05
ENSG00000131747	TOP2A	topoisomerase (DNA) II alpha 170kDa [Source:HGNC Symbol;Acc:HGNC:11989]	17	18974.4	-0.611358	1.63567e-09	24605.3	30359.4	14879.9	20149.6	15567.8	21536.9	9902.2	14794
ENSG00000099800	TIMM13	translocase of inner mitochondrial membrane 13 homolog (yeast) [Source:HGNC Symbol;Acc:HGNC:11816]	19	3410.72	-0.610574	6.67506e-07	4255.57	5165.86	2843.55	3495.69	3565.73	3549.54	2433.28	1976.58
ENSG00000127824	TUBA4A	tubulin, alpha 4a [Source:HGNC Symbol;Acc:HGNC:12407]	2	9746.06	-0.610438	4.17021e-07	13272.9	12519.2	8074.29	7291.58	10425	11251.2	7586.42	7547.86
ENSG00000141564	RPTOR	regulatory associated protein of MTOR, complex 1 [Source:HGNC Symbol;Acc:HGNC:30287]	17	2420.78	-0.610115	0.00271843	2806.08	2968.01	2105.28	2479.57	3156.07	2877.26	1557.03	1416.97
ENSG00000168172	HOOK3	hook microtubule-tethering protein 3 [Source:HGNC Symbol;Acc:HGNC:23576]	8	8983.66	-0.609846	0.00196405	10811.9	13539.1	8758.81	10378.5	8408.5	10557.9	4101.21	5313.37
ENSG00000077616	NAALAD2	N-acetylated alpha-linked acidic dipeptidase 2 [Source:HGNC Symbol;Acc:HGNC:14526]	11	98.8314	-0.609735	0.03377	164	75.69	74.03	66.16	141.36	119.37	71.37	78.66
ENSG00000058866	DGKG	diacylglycerol kinase, gamma 90kDa [Source:HGNC Symbol;Acc:HGNC:2853]	3	397.946	-0.609575	0.000194822	666.44	551.59	444.18	376.23	321.18	393.44	174.59	255.91
ENSG00000188859	FAM78B	family with sequence similarity 78, member B [Source:HGNC Symbol;Acc:HGNC:13495]	1	1305.35	-0.609385	0.04018	1882.73	1377.56	1774.68	1172.14	1885.76	1206.1	755.46	388.35
ENSG00000149115	TNKS1BP1	tankyrase 1 binding protein 1, 182kDa [Source:HGNC Symbol;Acc:HGNC:19081]	11	1924.49	-0.608804	0.0396771	2315.96	2558.33	810.27	964.77	2288.68	2275.64	2331.16	1851.12
ENSG00000048162	NOP16	NOP16 nucleolar protein [Source:HGNC Symbol;Acc:HGNC:26934]	5	3672.11	-0.608365	1.06191e-06	5259.5	5157.35	3612.24	2861.73	3887.87	3571.5	2577.12	2449.57
ENSG00000137337	MDC1	mediator of DNA-damage checkpoint 1 [Source:HGNC Symbol;Acc:HGNC:21163]	6	8810.1	-0.608342	0.000517148	9290.39	10436.7	7397.89	7645.1	12031	11341	6096.37	6242.42
ENSG00000101220	C20orf27	chromosome 20 open reading frame 27 [Source:HGNC Symbol;Acc:HGNC:15873]	20	3087.38	-0.607966	5.26627e-06	3625.15	4550.88	2048.49	2739.28	3532.07	3323.22	2605.67	2274.31
ENSG00000162062	C16orf59	chromosome 16 open reading frame 59 [Source:HGNC Symbol;Acc:HGNC:25849]	16	1306.59	-0.607353	0.000438585	1631.51	1798.59	846.78	1075.37	1442.45	1505.95	1189.19	962.9
ENSG00000128567	PODXL	podocalyxin-like [Source:HGNC Symbol;Acc:HGNC:9171]	7	6107.11	-0.607051	0.000195323	6154.41	9798.11	3130.54	5742.22	5890.95	7901.24	4521.76	5717.65
ENSG00000147224	PRPS1	phosphoribosyl pyrophosphate synthetase 1 [Source:HGNC Symbol;Acc:HGNC:9462]	X	14957.3	-0.605124	1.76129e-08	16051.5	23307.9	10824.5	14184.2	15574.6	17795.5	10951.9	10968.3
ENSG00000065809	FAM107B	family with sequence similarity 107, member B [Source:HGNC Symbol;Acc:HGNC:23726]	10	2109.63	-0.604919	0.006204	2520.73	2908.4	2083.98	2296.89	2495.43	2297.6	1076.09	1197.9
ENSG00000104332	SFRP1	secreted frizzled-related protein 1 [Source:HGNC Symbol;Acc:HGNC:10776]	8	793.762	-0.602548	0.00351996	958.43	995.33	468.52	511.52	963.55	950.17	758.75	743.83
ENSG00000132423	COQ3	coenzyme Q3 methyltransferase [Source:HGNC Symbol;Acc:HGNC:18175]	6	814.174	-0.60254	0.00117736	1112	889.36	848.8	660.63	1152.99	811.71	569.89	468.01
ENSG00000138442	WDR12	WD repeat domain 12 [Source:HGNC Symbol;Acc:HGNC:14098]	2	5305.82	-0.601789	1.63324e-05	8115.82	6525.45	4665.89	3762.31	6172.71	5035.44	4689.77	3479.18
ENSG00000139405	RITA1	RBPJ interacting and tubulin associated 1 [Source:HGNC Symbol;Acc:HGNC:25925]	12	1672.66	-0.601353	0.00350591	2002.17	2202.59	987.74	1097.09	1979.04	1965.28	1654.76	1492.64
ENSG00000164362	TERT	telomerase reverse transcriptase [Source:HGNC Symbol;Acc:HGNC:11730]	5	2366.52	-0.600486	0.0335143	2560.55	3221.57	878.21	1455.55	2728.15	3015.73	2790.14	2282.28
ENSG00000103253	HAGHL	hydroxyacylglutathione hydrolase-like [Source:HGNC Symbol;Acc:HGNC:14177]	16	600.206	-0.6	0.0467693	764.09	693.51	260.62	291.31	796.23	663.69	875.14	457.05
ENSG00000145604	SKP2	S-phase kinase-associated protein 2, E3 ubiquitin protein ligase [Source:HGNC Symbol;Acc:HGNC:10901]	5	1590.14	-0.598739	0.000303734	2245.81	2397.49	1215.91	1342.98	1555.92	1595.72	1190.28	1176.99
ENSG00000140990	NDUFB10	NADH dehydrogenase (ubiquinone) 1 beta subcomplex, 10, 22kDa [Source:HGNC Symbol;Acc:HGNC:7696]	16	5479.46	-0.598561	0.00231222	6782.93	6733.6	5440.67	5250.45	6714.1	6306.48	3630.15	2977.32
ENSG00000128011	LRFN1	leucine rich repeat and fibronectin type III domain containing 1 [Source:HGNC Symbol;Acc:HGNC:29290]	19	869.151	-0.59833	0.000132556	897.76	1120.22	580.07	876.89	978.94	1218.51	558.91	721.93
ENSG00000118596	SLC16A7	solute carrier family 16 (monocarboxylate transporter), member 7 [Source:HGNC Symbol;Acc:HGNC:10928]	12	1610.41	-0.597625	0.000418792	2242.97	1934.83	1605.33	1442.71	2142.51	1499.27	1049.73	965.89
ENSG00000129654	FOXJ1	forkhead box J1 [Source:HGNC Symbol;Acc:HGNC:3816]	17	2206.39	-0.596267	0.00472193	2753.94	3347.4	1273.71	1795.25	2101.16	2621.33	1863.39	1894.93
ENSG00000107719	PALD1	phosphatase domain containing, paladin 1 [Source:HGNC Symbol;Acc:HGNC:23530]	10	2313.54	-0.594433	0.00217712	2073.27	3330.37	1118.56	1658.97	2411.77	3421.58	2073.12	2420.69
ENSG00000107242	PIP5K1B	phosphatidylinositol-4-phosphate 5-kinase, type I, beta [Source:HGNC Symbol;Acc:HGNC:8995]	9	486.994	-0.5944	0.0272012	490.12	686.89	369.13	645.81	474.08	713.35	189.96	326.61
ENSG00000175602	CCDC85B	coiled-coil domain containing 85B [Source:HGNC Symbol;Acc:HGNC:24926]	11	1149.84	-0.594055	0.0183273	1267.48	1224.29	493.87	643.84	1535.72	1506.91	1468.09	1058.49
ENSG00000104067	TJP1	tight junction protein 1 [Source:HGNC Symbol;Acc:HGNC:11827]	15	1279.42	-0.593547	3.04441e-05	1930.13	1216.72	1290.95	665.56	1598.23	1433.38	1050.83	1049.53
ENSG00000143319	ISG20L2	interferon stimulated exonuclease gene 20kDa-like 2 [Source:HGNC Symbol;Acc:HGNC:25745]	1	14425	-0.593509	2.16124e-07	19106.9	16887.5	12151	9972.6	18337.3	15449.1	12298.1	11197.3
ENSG00000138439	FAM117B	family with sequence similarity 117, member B [Source:HGNC Symbol;Acc:HGNC:14440]	2	645.853	-0.593456	0.0133143	866.47	1071.02	385.36	531.27	551.98	707.62	444.71	608.41
ENSG00000066557	LRRC40	leucine rich repeat containing 40 [Source:HGNC Symbol;Acc:HGNC:26004]	1	3566.65	-0.593231	0.0393863	4222.39	3243.33	3763.34	3153.04	5680.35	4549.37	2064.33	1857.09
ENSG00000172301	COPRS	coordinator of PRMT5, differentiation stimulator [Source:HGNC Symbol;Acc:HGNC:28848]	17	1527.66	-0.591928	1.62002e-05	1831.53	2380.46	1383.24	1581.95	1526.11	1634.87	931.15	951.95
ENSG00000148300	REXO4	REX4 homolog, 3'-5' exonuclease [Source:HGNC Symbol;Acc:HGNC:12820]	9	3481.82	-0.591839	1.75955e-07	4520.06	5467.68	3041.3	3257.71	3314.74	3582.96	2341.04	2329.08
ENSG00000240184	PCDHGC3	protocadherin gamma subfamily C, 3 [Source:HGNC Symbol;Acc:HGNC:8716]	5	81.7078	-0.591556	0.0420176	57.83	119.21	30.42	67.15	79.82	144.2	39.53	115.51
ENSG00000187266	EPOR	erythropoietin receptor [Source:HGNC Symbol;Acc:HGNC:3416]	19	663.113	-0.591295	0.0414934	767.88	882.74	295.1	345.62	720.26	868.05	655.53	769.72
ENSG00000187514	PTMA	prothymosin, alpha [Source:HGNC Symbol;Acc:HGNC:9623]	2	126260	-0.591175	5.83921e-11	189086	184802	124777	124565	118141	116440	77110.5	75155.9
ENSG00000145912	NHP2	NHP2 ribonucleoprotein [Source:HGNC Symbol;Acc:HGNC:14377]	5	2769.7	-0.590609	5.81685e-09	3579.65	3687.06	2425.74	2357.12	3161.84	2944.1	2064.33	1937.75
ENSG00000122566	HNRNPA2B1	heterogeneous nuclear ribonucleoprotein A2/B1 [Source:HGNC Symbol;Acc:HGNC:5033]	7	90627	-0.590333	1.20584e-09	127440	118785	86768.8	81143.6	96337.1	93915.3	62095.7	58530.7
ENSG00000099377	HSD3B7	hydroxy-delta-5-steroid dehydrogenase, 3 beta- and steroid delta-isomerase 7 [Source:HGNC Symbol;Acc:HGNC:18324]	16	5049.12	-0.588778	0.0204694	6197.07	6953.1	2538.3	3200.44	5946.72	5511	5473.77	4572.53
ENSG00000204805	FAM27E4	family with sequence similarity 27, member E4 [Source:HGNC Symbol;Acc:HGNC:44415]	9	143.564	-0.588546	0.00835842	224.68	208.15	133.86	140.22	149.05	120.32	106.51	65.72
ENSG00000112159	MDN1	midasin AAA ATPase 1 [Source:HGNC Symbol;Acc:HGNC:18302]	6	9385.23	-0.58854	4.3818e-09	10311.4	11920.3	7090.61	8013.43	10693.3	12382.8	7027.51	7642.45
ENSG00000133265	HSPBP1	HSPA (heat shock 70kDa) binding protein, cytoplasmic cochaperone 1 [Source:HGNC Symbol;Acc:HGNC:24989]	19	1141.15	-0.588036	4.21769e-06	1476.03	1596.12	980.64	1126.72	1253	1176.5	830.12	690.06
ENSG00000183011	NAA38	N(alpha)-acetyltransferase 38, NatC auxiliary subunit [Source:HGNC Symbol;Acc:HGNC:28212]	17	2106.66	-0.586181	3.99693e-07	2315.01	2703.09	1513.04	1919.67	2613.71	2527.75	1730.52	1530.48
ENSG00000118965	WDR35	WD repeat domain 35 [Source:HGNC Symbol;Acc:HGNC:29250]	2	1972.42	-0.585653	6.8065e-05	3078.15	1799.54	2462.24	1057.6	2935.86	1629.14	1815.07	1001.73
ENSG00000101695	RNF125	ring finger protein 125, E3 ubiquitin protein ligase [Source:HGNC Symbol;Acc:HGNC:21150]	18	1825.48	-0.585486	0.000144686	2186.09	2299.09	1360.93	1836.72	2121.36	2203.06	1385.74	1210.84
ENSG00000174840	PDE12	phosphodiesterase 12 [Source:HGNC Symbol;Acc:HGNC:25386]	3	4671.91	-0.585376	0.00766501	7095.77	6762.93	5876.73	5529.91	4067.7	4146.38	1939.15	1956.67
ENSG00000148291	SURF2	surfeit 2 [Source:HGNC Symbol;Acc:HGNC:11475]	9	872.865	-0.585234	3.91729e-05	1276.96	1391.76	957.31	903.55	792.38	734.35	465.57	461.04
ENSG00000116497	S100PBP	S100P binding protein [Source:HGNC Symbol;Acc:HGNC:25768]	1	3708.36	0.585883	4.8315e-09	2652.5	2777.83	4188.25	4109.91	3159.92	3200.99	4695.26	4882.21
ENSG00000245556	SCAMP1-AS1	SCAMP1 antisense RNA 1 [Source:HGNC Symbol;Acc:HGNC:50544]	5	301.119	0.586577	0.000289708	196.24	206.26	303.22	318.96	262.53	282.66	392	447.1
ENSG00000166173	LARP6	La ribonucleoprotein domain family, member 6 [Source:HGNC Symbol;Acc:HGNC:24012]	15	79.4356	0.586781	0.0420582	71.1	48.25	94.31	67.15	57.7	61.12	105.41	130.44
ENSG00000165458	INPPL1	inositol polyphosphate phosphatase-like 1 [Source:HGNC Symbol;Acc:HGNC:6080]	11	11178.9	0.587341	3.61956e-05	7759.37	8042.09	10622.7	10776.4	9121.06	10005.9	16442.2	16661
ENSG00000166704	ZNF606	zinc finger protein 606 [Source:HGNC Symbol;Acc:HGNC:25879]	19	209.04	0.587678	0.0225619	175.38	190.17	243.38	216.26	134.63	140.38	262.43	309.68
ENSG00000110455	ACCS	1-aminocyclopropane-1-carboxylate synthase homolog (Arabidopsis)(non-functional) [Source:HGNC Symbol;Acc:HGNC:23989]	11	1893.6	0.587882	0.0023951	1074.08	885.58	1284.87	1204.73	1985.77	1738.01	3329.28	3646.47
ENSG00000104093	DMXL2	Dmx-like 2 [Source:HGNC Symbol;Acc:HGNC:2938]	15	978.289	0.588008	0.000163119	687.3	709.6	1211.85	1206.71	895.28	797.38	1155.15	1163.05
ENSG00000118762	PKD2	polycystic kidney disease 2 (autosomal dominant) [Source:HGNC Symbol;Acc:HGNC:9009]	4	876.806	0.589132	0.000264267	693.94	725.68	938.05	981.56	607.75	722.9	1074.99	1269.59
ENSG00000109458	GAB1	GRB2-associated binding protein 1 [Source:HGNC Symbol;Acc:HGNC:4066]	4	1241.64	0.5897	2.82789e-05	1094.94	1254.57	1606.34	2274.18	687.57	827.94	960.79	1226.78
ENSG00000169826	CSGALNACT2	chondroitin sulfate N-acetylgalactosaminyltransferase 2 [Source:HGNC Symbol;Acc:HGNC:24292]	10	2781.21	0.589907	5.09116e-06	2634.49	2362.48	4619.24	3331.77	1876.14	1855.46	2980.1	2589.97
ENSG00000102034	ELF4	E74-like factor 4 (ets domain transcription factor) [Source:HGNC Symbol;Acc:HGNC:3319]	X	3936.76	0.590217	0.00412352	3614.72	3706.93	4721.67	4450.59	2159.82	2897.31	4813.84	5129.16
ENSG00000104936	DMPK	dystrophia myotonica-protein kinase [Source:HGNC Symbol;Acc:HGNC:2933]	19	888.093	0.591518	1.9649e-05	580.18	756.9	964.41	1200.78	636.6	836.53	1009.11	1120.23
ENSG00000166278	C2	complement component 2 [Source:HGNC Symbol;Acc:HGNC:1248]	6	102.316	0.591537	0.0272034	90.06	45.41	191.67	60.24	104.82	64.94	165.81	95.59
ENSG00000228109	MFI2-AS1	MFI2 antisense RNA 1 [Source:HGNC Symbol;Acc:HGNC:40373]	3	164.082	0.592277	0.0358395	99.54	105.02	106.48	148.12	121.17	153.75	299.77	278.81
ENSG00000222009	BTBD19	BTB (POZ) domain containing 19 [Source:HGNC Symbol;Acc:HGNC:27145]	1	87.5643	0.592281	0.0251625	87.22	62.44	136.9	84.92	62.51	54.43	117.49	94.6
ENSG00000131791	PRKAB2	protein kinase, AMP-activated, beta 2 non-catalytic subunit [Source:HGNC Symbol;Acc:HGNC:9379]	1	5114.96	0.594434	0.00066959	3358.76	3994.55	6190.09	7573.02	4117.7	4494.94	5176.2	6014.39
ENSG00000101986	ABCD1	ATP-binding cassette, sub-family D (ALD), member 1 [Source:HGNC Symbol;Acc:HGNC:61]	X	363.396	0.594471	0.000333767	281.56	248.83	419.84	368.33	275.99	331.37	496.32	484.93
ENSG00000124772	CPNE5	copine V [Source:HGNC Symbol;Acc:HGNC:2318]	6	165.111	0.595503	0.0424973	104.28	70.01	178.48	67.15	163.48	126.05	417.26	194.17
ENSG00000141391	SLMO1	slowmo homolog 1 (Drosophila) [Source:HGNC Symbol;Acc:HGNC:24639]	18	114.412	0.595566	0.023906	75.84	115.43	136.9	135.29	75.01	84.04	139.45	153.35
ENSG00000137275	RIPK1	receptor (TNFRSF)-interacting serine-threonine kinase 1 [Source:HGNC Symbol;Acc:HGNC:10019]	6	1721.33	0.596593	0.00417929	1565.15	1782.51	2118.46	2065.82	968.36	1099.14	1912.8	2258.38
ENSG00000229152	ANKRD10-IT1	ANKRD10 intronic transcript 1 [Source:HGNC Symbol;Acc:HGNC:39891]	13	142.666	0.598345	0.0184811	120.4	75.69	138.93	127.39	116.36	119.37	236.08	207.12
ENSG00000171223	JUNB	jun B proto-oncogene [Source:HGNC Symbol;Acc:HGNC:6205]	19	5108.09	0.599104	0.00195089	2983.35	2693.63	4970.12	5653.35	4952.4	5534.88	7845.56	6231.46
ENSG00000198040	ZNF84	zinc finger protein 84 [Source:HGNC Symbol;Acc:HGNC:13159]	12	895.932	0.599291	0.0117362	1007.72	506.18	1188.53	620.14	837.58	396.3	1700.88	910.12
ENSG00000110237	ARHGEF17	Rho guanine nucleotide exchange factor (GEF) 17 [Source:HGNC Symbol;Acc:HGNC:21726]	11	275.911	0.599761	0.030301	157.37	227.07	163.27	297.23	153.86	267.39	364.55	576.54
ENSG00000269028	MTRNR2L12	MT-RNR2-like 12 [Source:HGNC Symbol;Acc:HGNC:37169]	3	181.217	0.600102	0.0186488	131.77	100.29	151.1	160.96	188.48	125.1	305.26	286.78
ENSG00000129566	TEP1	telomerase-associated protein 1 [Source:HGNC Symbol;Acc:HGNC:11726]	14	1147.36	0.600243	0.000344368	711.95	642.42	1387.29	1053.65	1194.35	1079.09	1532.88	1577.28
ENSG00000164010	ERMAP	erythroblast membrane-associated protein (Scianna blood group) [Source:HGNC Symbol;Acc:HGNC:15743]	1	457.563	0.600809	0.000690203	367.82	387.91	598.32	482.88	323.11	346.65	574.28	579.53
ENSG00000138271	GPR87	G protein-coupled receptor 87 [Source:HGNC Symbol;Acc:HGNC:4538]	3	145.677	0.602439	0.0458398	6.64	7.57	529.36	461.16	24.04	25.78	57.1	53.77
ENSG00000116717	GADD45A	growth arrest and DNA-damage-inducible, alpha [Source:HGNC Symbol;Acc:HGNC:4095]	1	4815.68	0.602782	0.0127596	3325.58	2300.98	7814.68	4942.36	4993.75	4234.24	6224.84	4689.03
ENSG00000161642	ZNF385A	zinc finger protein 385A [Source:HGNC Symbol;Acc:HGNC:17521]	12	166.367	0.604166	0.0262743	70.15	148.54	108.51	172.81	75.97	210.09	194.35	350.51
ENSG00000184205	TSPYL2	TSPY-like 2 [Source:HGNC Symbol;Acc:HGNC:24358]	X	913.268	0.604895	0.00600287	650.33	709.6	926.89	779.13	672.18	727.67	1351.7	1488.66
ENSG00000167578	RAB4B	RAB4B, member RAS oncogene family [Source:HGNC Symbol;Acc:HGNC:9782]	19	95.4655	0.605159	0.021744	50.24	45.41	100.4	75.05	96.16	99.31	164.71	132.44
ENSG00000215375	MYL5	myosin, light chain 5, regulatory [Source:HGNC Symbol;Acc:HGNC:7586]	4	265.048	0.605216	0.00125419	211.4	147.6	277.86	236.01	261.56	197.67	455.69	332.58
ENSG00000160703	NLRX1	NLR family member X1 [Source:HGNC Symbol;Acc:HGNC:29890]	11	1408.75	0.60668	0.00482221	820.02	1037.9	982.67	1305.45	1163.57	1172.68	2299.31	2488.4
ENSG00000236871	LINC00106	long intergenic non-protein coding RNA 106 [Source:HGNC Symbol;Acc:HGNC:31843]	X	80.5213	0.6067	0.0305942	36.97	37.85	51.72	53.32	73.08	87.86	146.04	157.33
ENSG00000123104	ITPR2	inositol 1,4,5-trisphosphate receptor, type 2 [Source:HGNC Symbol;Acc:HGNC:6181]	12	3145.54	0.607297	0.00266419	2371.89	2361.54	4589.83	4915.7	2354.07	2488.59	2817.59	3265.1
ENSG00000061656	SPAG4	sperm associated antigen 4 [Source:HGNC Symbol;Acc:HGNC:11214]	20	63.7647	0.607519	0.0477812	39.82	17.98	68.96	23.7	85.59	37.24	180.08	56.76
ENSG00000186594	MIR22HG	MIR22 host gene [Source:HGNC Symbol;Acc:HGNC:28219]	17	848.815	0.607644	0.00037956	957.48	508.07	1604.31	993.41	637.56	518.54	864.16	706.99
ENSG00000103044	HAS3	hyaluronan synthase 3 [Source:HGNC Symbol;Acc:HGNC:4820]	16	141.863	0.607749	0.00985769	106.18	141.92	189.64	177.75	102.89	84.99	181.18	150.36
ENSG00000182253	SYNM	synemin, intermediate filament protein [Source:HGNC Symbol;Acc:HGNC:24466]	15	1512.26	0.60779	0.0257063	1341.42	1376.62	1482.62	1602.69	835.66	998.88	2321.27	2138.89
ENSG00000143367	TUFT1	tuftelin 1 [Source:HGNC Symbol;Acc:HGNC:12422]	1	2791.39	0.608617	6.5083e-08	2125.41	2148.66	3504.74	3029.6	2255.02	2233.62	3474.23	3559.84
ENSG00000205593	DENND6B	DENN/MADD domain containing 6B [Source:HGNC Symbol;Acc:HGNC:32690]	22	504.909	0.609881	0.00646412	238.9	386.02	484.74	802.82	370.23	572.01	519.38	665.17
ENSG00000059758	CDK17	cyclin-dependent kinase 17 [Source:HGNC Symbol;Acc:HGNC:8750]	12	1715.1	0.610857	0.0170945	1124.33	1336.88	2812.11	2858.77	1276.08	1324.51	1473.58	1514.55
ENSG00000014914	MTMR11	myotubularin related protein 11 [Source:HGNC Symbol;Acc:HGNC:24307]	1	560.299	0.611101	0.000242197	684.46	363.31	939.06	518.43	432.73	275.02	799.38	470
ENSG00000122694	GLIPR2	GLI pathogenesis-related 2 [Source:HGNC Symbol;Acc:HGNC:18007]	9	596.139	0.611616	0.0118145	382.04	608.36	417.81	823.56	284.64	512.81	601.73	1138.15
ENSG00000151474	FRMD4A	FERM domain containing 4A [Source:HGNC Symbol;Acc:HGNC:25491]	10	86.7932	0.612361	0.0304894	53.09	55.82	78.09	76.04	59.62	87.86	139.45	144.39
ENSG00000269352	PTOV1-AS2	PTOV1 antisense RNA 2 [Source:HGNC Symbol;Acc:HGNC:51284]	19	105.983	0.613044	0.00970966	68.26	70.96	119.66	104.67	99.05	84.04	165.81	135.42
ENSG00000112406	HECA	hdc homolog, cell cycle regulator [Source:HGNC Symbol;Acc:HGNC:21041]	6	1490.01	0.613435	1.26828e-08	945.16	1073.86	1451.18	1681.69	1127.99	1530.78	1773.35	2336.05
ENSG00000232187	FTH1P7	ferritin, heavy polypeptide 1 pseudogene 7 [Source:HGNC Symbol;Acc:HGNC:3994]	13	311.717	0.61388	0.0429169	402.9	356.69	492.85	431.53	92.32	127.96	320.63	268.86
ENSG00000100299	ARSA	arylsulfatase A [Source:HGNC Symbol;Acc:HGNC:713]	22	1859.44	0.614797	3.29891e-06	939.47	840.16	1243.29	1409.14	1913.64	2058.87	3148.11	3322.85
ENSG00000171606	ZNF274	zinc finger protein 274 [Source:HGNC Symbol;Acc:HGNC:13068]	19	1079.98	0.616304	0.000690203	820.02	927.21	1127.68	1206.71	702.95	883.33	1438.44	1533.47
ENSG00000090924	PLEKHG2	pleckstrin homology domain containing, family G (with RhoGef domain) member 2 [Source:HGNC Symbol;Acc:HGNC:29515]	19	3456.01	0.61681	4.15007e-06	2079.91	2083.38	3273.53	2748.17	3142.61	3335.63	5063.1	5921.78
ENSG00000119640	ACYP1	acylphosphatase 1, erythrocyte (common) type [Source:HGNC Symbol;Acc:HGNC:179]	14	837.461	0.616847	3.66024e-07	739.44	735.14	1170.28	1165.23	591.4	550.05	882.83	865.31
ENSG00000172638	EFEMP2	EGF containing fibulin-like extracellular matrix protein 2 [Source:HGNC Symbol;Acc:HGNC:3219]	11	66.111	0.616853	0.0408444	35.08	39.74	54.76	96.77	45.2	75.44	71.37	110.53
ENSG00000132141	CCT6B	chaperonin containing TCP1, subunit 6B (zeta 2) [Source:HGNC Symbol;Acc:HGNC:1621]	17	59.267	0.618229	0.0462916	43.61	44.47	99.38	60.24	48.08	36.29	71.37	70.7
ENSG00000177989	ODF3B	outer dense fiber of sperm tails 3B [Source:HGNC Symbol;Acc:HGNC:34388]	22	440.718	0.61895	0.0316275	307.15	236.53	337.7	286.37	339.46	345.69	1036.56	636.29
ENSG00000120820	GLT8D2	glycosyltransferase 8 domain containing 2 [Source:HGNC Symbol;Acc:HGNC:24890]	12	118.863	0.619118	0.00793578	125.14	77.58	191.67	111.59	90.39	68.76	160.32	125.47
ENSG00000248323	LUCAT1	lung cancer associated transcript 1 (non-protein coding) [Source:HGNC Symbol;Acc:HGNC:48498]	5	397.491	0.619219	0.0224671	338.44	81.37	586.15	257.73	600.06	226.32	807.07	282.8
ENSG00000115523	GNLY	granulysin [Source:HGNC Symbol;Acc:HGNC:4414]	2	2311.31	0.619837	0.0111831	1611.6	2699.3	1627.64	3920.31	768.34	1898.44	1712.96	4251.89
ENSG00000253651	SOD1P3	superoxide dismutase 1, soluble pseudogene 3 [Source:HGNC Symbol;Acc:HGNC:45136]	8	1737.96	0.62197	0.013828	1104.42	612.15	2266.52	1481.23	2259.83	1305.41	3622.46	1251.67
ENSG00000159921	GNE	glucosamine (UDP-N-acetyl)-2-epimerase/N-acetylmannosamine kinase [Source:HGNC Symbol;Acc:HGNC:23657]	9	3394.15	0.623009	3.04019e-06	2327.34	3098.57	3150.82	4853.48	2350.22	2720.65	3676.27	4975.81
ENSG00000135842	FAM129A	family with sequence similarity 129, member A [Source:HGNC Symbol;Acc:HGNC:16784]	1	10105	0.623514	0.000552534	6644.53	8541.65	13113.4	16404.1	6140.97	9503.64	7834.58	12657.1
ENSG00000154642	C21orf91	chromosome 21 open reading frame 91 [Source:HGNC Symbol;Acc:HGNC:16459]	21	8673.7	0.623765	1.46706e-06	7397.24	8636.26	12571.8	11853.8	5057.21	6031.45	8976.55	8865.25
ENSG00000176912	TYMSOS	TYMS opposite strand [Source:HGNC Symbol;Acc:HGNC:29553]	18	143.321	0.62398	0.00384133	133.67	73.8	199.78	111.59	134.63	94.54	227.3	171.27
ENSG00000211459	MT-RNR1	mitochondrially encoded 12S RNA [Source:HGNC Symbol;Acc:HGNC:7470]	MT	21813.8	0.624287	0.0040881	18360.8	9677	22807.2	12022.6	23675.3	13137.2	42978.7	31851.4
ENSG00000100439	ABHD4	abhydrolase domain containing 4 [Source:HGNC Symbol;Acc:HGNC:20154]	14	1488.26	0.624702	0.00286785	1024.79	1005.73	1757.44	2374.9	1184.73	1306.37	1463.7	1788.38
ENSG00000225855	RUSC1-AS1	RUSC1 antisense RNA 1 [Source:HGNC Symbol;Acc:HGNC:26680]	1	1092.91	0.62494	0.00322653	660.76	526.05	752.46	764.31	937.59	1080.05	2086.29	1935.76
ENSG00000197302	ZNF720	zinc finger protein 720 [Source:HGNC Symbol;Acc:HGNC:26987]	16	691.086	0.625755	0.000155581	476.84	536.45	957.31	808.75	490.43	630.27	711.54	917.09
ENSG00000234684	SDCBP2-AS1	SDCBP2 antisense RNA 1 [Source:HGNC Symbol;Acc:HGNC:44314]	20	228	0.626724	0.000754695	181.07	149.49	316.4	208.36	191.36	175.71	311.85	289.77
ENSG00000082781	ITGB5	integrin, beta 5 [Source:HGNC Symbol;Acc:HGNC:6160]	3	933.052	0.627691	0.00425399	692.99	571.46	1390.34	597.43	806.81	686.61	1596.56	1122.22
ENSG00000155111	CDK19	cyclin-dependent kinase 19 [Source:HGNC Symbol;Acc:HGNC:19338]	6	727.272	0.628333	0.000422201	621.89	698.24	937.03	893.67	380.81	559.6	762.05	964.89
ENSG00000119314	PTBP3	polypyrimidine tract binding protein 3 [Source:HGNC Symbol;Acc:HGNC:10253]	9	4839.79	0.628513	4.24198e-07	4625.29	4500.73	7922.18	6076.98	2973.36	2961.29	4817.14	4841.38
ENSG00000135127	CCDC64	coiled-coil domain containing 64 [Source:HGNC Symbol;Acc:HGNC:28095]	12	607.892	0.629025	0.00490875	455.99	677.43	605.42	827.51	336.57	399.17	723.61	837.43
ENSG00000196083	IL1RAP	interleukin 1 receptor accessory protein [Source:HGNC Symbol;Acc:HGNC:5995]	3	9615.6	0.629546	0.0387016	6077.62	5498.9	17222.5	16108.8	8785.46	6971.12	8355.05	7905.33
ENSG00000166165	CKB	creatine kinase, brain [Source:HGNC Symbol;Acc:HGNC:1991]	14	275.654	0.630594	0.0106767	188.65	150.43	370.15	301.18	295.22	179.53	535.85	184.22
ENSG00000170581	STAT2	signal transducer and activator of transcription 2, 113kDa [Source:HGNC Symbol;Acc:HGNC:11363]	12	6152.51	0.630712	0.000123485	3637.47	2926.38	6370.6	5856.77	6598.71	6242.49	8493.41	9094.27
ENSG00000065320	NTN1	netrin 1 [Source:HGNC Symbol;Acc:HGNC:8029]	17	214.591	0.630938	0.0142037	181.07	208.15	278.88	239.96	139.44	115.55	342.59	211.1
ENSG00000158869	FCER1G	Fc fragment of IgE, high affinity I, receptor for; gamma polypeptide [Source:HGNC Symbol;Acc:HGNC:3611]	1	47.8426	0.631019	0.0432346	30.34	34.06	54.76	57.27	36.54	37.24	75.77	56.76
ENSG00000141526	SLC16A3	solute carrier family 16 (monocarboxylate transporter), member 3 [Source:HGNC Symbol;Acc:HGNC:10924]	17	845.431	0.6317	0.000196163	350.76	795.69	566.88	1174.12	473.12	1028.48	967.38	1407.01
ENSG00000120645	IQSEC3	IQ motif and Sec7 domain 3 [Source:HGNC Symbol;Acc:HGNC:29193]	12	2459.24	0.631821	0.00961745	1329.09	1660.46	1602.28	1889.06	1370.32	2648.07	3118.46	6056.21
ENSG00000171428	NAT1	N-acetyltransferase 1 (arylamine N-acetyltransferase) [Source:HGNC Symbol;Acc:HGNC:7645]	8	208.234	0.631849	0.00283016	196.24	38.79	295.1	67.15	329.84	84.04	486.44	168.28
ENSG00000152669	CCNO	cyclin O [Source:HGNC Symbol;Acc:HGNC:18576]	5	164.963	0.632492	0.00429289	83.42	105.02	107.49	166.88	144.24	158.52	272.32	281.8
ENSG00000130363	RSPH3	radial spoke 3 homolog (Chlamydomonas) [Source:HGNC Symbol;Acc:HGNC:21054]	6	516.464	0.632779	0.026603	311.89	300.87	880.24	635.94	483.7	419.22	454.59	645.25
ENSG00000186814	ZSCAN30	zinc finger and SCAN domain containing 30 [Source:HGNC Symbol;Acc:HGNC:33517]	18	549.397	0.634025	2.74988e-05	370.67	349.12	670.32	579.65	491.39	491.8	709.34	732.88
ENSG00000018625	ATP1A2	ATPase, Na+/K+ transporting, alpha 2 polypeptide [Source:HGNC Symbol;Acc:HGNC:800]	1	90.7472	0.634314	0.0193253	52.14	35.95	116.62	62.21	93.28	90.72	130.67	144.39
ENSG00000197943	PLCG2	phospholipase C, gamma 2 (phosphatidylinositol-specific) [Source:HGNC Symbol;Acc:HGNC:9066]	16	2030.09	0.634951	0.00145036	1396.4	1239.43	3374.94	1798.21	1830.94	1674.98	2488.18	2437.62
ENSG00000125775	SDCBP2	syndecan binding protein (syntenin) 2 [Source:HGNC Symbol;Acc:HGNC:15756]	20	50.8964	0.635618	0.0383014	42.66	50.14	65.92	83.94	25	30.56	47.22	61.74
ENSG00000069020	MAST4	microtubule associated serine/threonine kinase family member 4 [Source:HGNC Symbol;Acc:HGNC:19037]	5	376.982	0.635792	0.0274806	244.58	254.51	554.71	710	261.56	319.91	336	334.58
ENSG00000234840	LINC01239	long intergenic non-protein coding RNA 1239 [Source:HGNC Symbol;Acc:HGNC:49796]	9	112.552	0.63583	0.00691683	64.46	84.21	123.72	133.31	82.7	107.91	121.88	182.22
ENSG00000139278	GLIPR1	GLI pathogenesis-related 1 [Source:HGNC Symbol;Acc:HGNC:17001]	12	3502.47	0.635927	0.00220012	2665.77	2024.72	6019.72	3920.31	2949.32	2945.06	3738.86	3756
ENSG00000102904	TSNAXIP1	translin-associated factor X interacting protein 1 [Source:HGNC Symbol;Acc:HGNC:18586]	16	78.6922	0.636227	0.0207701	61.62	35.95	98.37	77.02	84.62	53.48	121.88	96.59
ENSG00000185436	IFNLR1	interferon, lambda receptor 1 [Source:HGNC Symbol;Acc:HGNC:18584]	1	1260.63	0.637747	4.39297e-07	1021.94	1120.22	1578.96	1697.49	784.69	987.42	1407.7	1486.67
ENSG00000131979	GCH1	GTP cyclohydrolase 1 [Source:HGNC Symbol;Acc:HGNC:4193]	14	932.942	0.638231	0.001993	720.48	1010.47	954.27	1334.09	454.85	692.34	1056.32	1240.72
ENSG00000221994	ZNF630	zinc finger protein 630 [Source:HGNC Symbol;Acc:HGNC:28855]	X	85.7138	0.638689	0.0243155	52.14	62.44	99.38	73.07	62.51	72.58	125.18	138.41
ENSG00000136935	GOLGA1	golgin A1 [Source:HGNC Symbol;Acc:HGNC:4424]	9	1237.86	0.639017	0.00122554	1060.81	973.57	1336.59	1317.3	857.77	865.18	1726.13	1765.48
ENSG00000168803	ADAL	adenosine deaminase-like [Source:HGNC Symbol;Acc:HGNC:31853]	15	1288.46	0.639882	3.43617e-08	972.65	1082.37	1566.79	1589.85	973.17	965.45	1591.07	1566.33
ENSG00000153208	MERTK	MER proto-oncogene, tyrosine kinase [Source:HGNC Symbol;Acc:HGNC:7027]	2	126.809	0.639936	0.0187594	88.16	56.77	140.96	70.11	139.44	84.04	222.9	212.1
ENSG00000148180	GSN	gelsolin [Source:HGNC Symbol;Acc:HGNC:4620]	9	610	0.639974	0.000268087	210.46	237.48	374.2	332.78	653.91	736.26	906.99	1427.92
ENSG00000125967	NECAB3	N-terminal EF-hand calcium binding protein 3 [Source:HGNC Symbol;Acc:HGNC:15851]	20	1485.8	0.640071	1.22121e-05	1003.93	1146.71	1362.96	1886.09	1059.72	1350.3	2010.53	2066.2
ENSG00000136153	LMO7	LIM domain 7 [Source:HGNC Symbol;Acc:HGNC:6646]	13	559.495	0.641482	0.00929571	431.34	488.2	513.14	633.96	262.53	487.02	661.03	998.75
ENSG00000146221	TCTE1	t-complex-associated-testis-expressed 1 [Source:HGNC Symbol;Acc:HGNC:11693]	6	49.8694	0.641512	0.0444906	31.28	29.33	60.85	69.12	28.85	54.43	49.41	75.68
ENSG00000196152	ZNF79	zinc finger protein 79 [Source:HGNC Symbol;Acc:HGNC:13153]	9	958.283	0.642066	0.000243111	879.74	639.58	1486.68	1326.19	769.3	621.67	1115.62	827.48
ENSG00000008516	MMP25	matrix metallopeptidase 25 [Source:HGNC Symbol;Acc:HGNC:14246]	16	84.6554	0.642371	0.0193253	43.61	48.25	93.3	81.96	65.39	95.49	120.79	128.45
ENSG00000213462	ERV3-1	endogenous retrovirus group 3, member 1 [Source:HGNC Symbol;Acc:HGNC:3454]	7	244.95	0.644519	0.00250914	198.13	146.65	268.74	214.28	194.25	192.9	329.41	415.23
ENSG00000132793	LPIN3	lipin 3 [Source:HGNC Symbol;Acc:HGNC:14451]	20	1204.87	0.644614	6.67148e-07	725.22	781.5	1214.9	1112.89	979.9	1222.33	1716.25	1885.97
ENSG00000141682	PMAIP1	phorbol-12-myristate-13-acetate-induced protein 1 [Source:HGNC Symbol;Acc:HGNC:9108]	18	930.366	0.645214	0.00452454	533.72	325.47	939.06	349.57	1379.94	504.21	2207.08	1203.87
ENSG00000168807	SNTB2	syntrophin, beta 2 (dystrophin-associated protein A1, 59kDa, basic component 2) [Source:HGNC Symbol;Acc:HGNC:11169]	16	310.285	0.645413	0.020866	200.03	149.49	368.12	131.34	357.73	154.7	787.3	333.58
ENSG00000181827	RFX7	regulatory factor X, 7 [Source:HGNC Symbol;Acc:HGNC:25777]	15	3094.88	0.645522	1.14544e-09	2449.63	3057.89	3794.78	5024.32	1815.56	2221.21	2703.4	3692.28
ENSG00000171840	NINJ2	ninjurin 2 [Source:HGNC Symbol;Acc:HGNC:7825]	12	96.2904	0.646005	0.0374625	81.53	62.44	162.26	178.73	50.97	73.53	59.29	101.57
ENSG00000174428	GTF2IRD2B	GTF2I repeat domain containing 2B [Source:HGNC Symbol;Acc:HGNC:33125]	7	1122.13	0.64606	1.48804e-05	887.33	973.57	1741.22	1492.09	796.23	767.78	1140.87	1177.98
ENSG00000125046	SSUH2	ssu-2 homolog (C, elegans) [Source:HGNC Symbol;Acc:HGNC:24809]	3	117.213	0.6467	0.0139748	89.11	98.4	106.48	174.78	50.97	107.91	110.9	199.15
ENSG00000178904	DPY19L3	dpy-19-like 3 (C, elegans) [Source:HGNC Symbol;Acc:HGNC:27120]	19	2000.1	0.647091	0.000793919	1865.66	1859.14	2637.68	2303.8	1212.62	1208.96	2467.32	2445.59
ENSG00000047644	WWC3	WWC family member 3 [Source:HGNC Symbol;Acc:HGNC:29237]	X	1959.62	0.647097	6.79015e-05	1364.17	1706.82	1970.4	2305.78	1050.1	1891.75	2125.82	3262.11
ENSG00000197603	C5orf42	chromosome 5 open reading frame 42 [Source:HGNC Symbol;Acc:HGNC:25801]	5	569.012	0.647755	0.00277198	552.68	386.02	715.96	505.59	429.85	338.05	949.81	674.13
ENSG00000151689	INPP1	inositol polyphosphate-1-phosphatase [Source:HGNC Symbol;Acc:HGNC:6071]	2	515.945	0.648979	0.00177262	284.4	427.65	587.17	864.05	350.03	495.62	485.34	633.3
ENSG00000158406	HIST1H4H	histone cluster 1, H4h [Source:HGNC Symbol;Acc:HGNC:4788]	6	182.847	0.650531	0.00204156	164	88.94	256.57	126.4	168.29	122.23	338.2	198.16
ENSG00000198416	ZNF658B	zinc finger protein 658B, pseudogene [Source:HGNC Symbol;Acc:HGNC:32033]	9	248.837	0.650562	0.00136857	169.69	163.68	252.51	237.98	242.33	172.85	383.22	368.43
ENSG00000228544	CCDC183-AS1	CCDC183 antisense RNA 1 [Source:HGNC Symbol;Acc:HGNC:44105]	9	187.465	0.651051	0.00116994	114.71	136.24	191.67	198.48	160.59	152.79	305.26	239.98
ENSG00000245614	DDX11-AS1	DDX11 antisense RNA 1 [Source:HGNC Symbol;Acc:HGNC:44176]	12	66.6031	0.651508	0.046734	49.3	41.63	61.86	56.29	56.74	36.29	125.18	105.55
ENSG00000007384	RHBDF1	rhomboid 5 homolog 1 (Drosophila) [Source:HGNC Symbol;Acc:HGNC:20561]	16	296.236	0.651706	0.000114607	136.51	172.2	244.4	277.48	278.87	319.91	411.77	528.75
ENSG00000125122	LRRC29	leucine rich repeat containing 29 [Source:HGNC Symbol;Acc:HGNC:13605]	16	52.6947	0.652403	0.0313656	25.6	23.65	42.59	49.37	63.47	39.15	112	65.72
ENSG00000138835	RGS3	regulator of G-protein signaling 3 [Source:HGNC Symbol;Acc:HGNC:9999]	9	1303.78	0.652962	1.77816e-06	1298.76	889.36	1872.04	1340.02	911.63	911.98	1700.88	1505.59
ENSG00000075426	FOSL2	FOS-like antigen 2 [Source:HGNC Symbol;Acc:HGNC:3798]	2	2745.41	0.652969	1.52876e-06	1751.9	2190.29	2829.35	3219.2	1885.76	2622.29	3626.85	3837.66
ENSG00000151876	FBXO4	F-box protein 4 [Source:HGNC Symbol;Acc:HGNC:13583]	5	327.138	0.653605	0.000350679	257.86	225.18	427.95	295.26	304.84	198.63	547.93	359.47
ENSG00000100916	BRMS1L	breast cancer metastasis-suppressor 1-like [Source:HGNC Symbol;Acc:HGNC:20512]	14	524.64	0.654472	0.000321328	346.97	346.28	575	731.73	432.73	469.83	599.53	695.04
ENSG00000149972	CNTN5	contactin 5 [Source:HGNC Symbol;Acc:HGNC:2175]	11	72.1374	0.654999	0.038293	41.71	38.79	116.62	84.92	54.81	70.67	77.96	91.61
ENSG00000049449	RCN1	reticulocalbin 1, EF-hand calcium binding domain [Source:HGNC Symbol;Acc:HGNC:9934]	11	917.38	0.655603	5.36863e-06	1460.87	205.31	2536.27	304.15	946.24	106.95	1622.92	156.33
ENSG00000166949	SMAD3	SMAD family member 3 [Source:HGNC Symbol;Acc:HGNC:6769]	15	411.752	0.656267	0.0386582	251.22	264.92	877.2	647.79	217.33	388.66	263.53	383.37
ENSG00000188215	DCUN1D3	DCN1, defective in cullin neddylation 1, domain containing 3 [Source:HGNC Symbol;Acc:HGNC:28734]	16	681.718	0.656388	1.83532e-06	469.26	614.98	837.65	900.59	448.12	559.6	710.44	913.11
ENSG00000174282	ZBTB4	zinc finger and BTB domain containing 4 [Source:HGNC Symbol;Acc:HGNC:23847]	17	759.495	0.656445	1.75955e-07	738.49	749.33	1237.21	1184.98	421.19	417.31	642.36	685.08
ENSG00000196167	COLCA1	colorectal cancer associated 1 [Source:HGNC Symbol;Acc:HGNC:33789]	11	40.9359	0.656476	0.0487079	9.48	0.95	273.81	0	20.19	0	23.06	0
ENSG00000069667	RORA	RAR-related orphan receptor A [Source:HGNC Symbol;Acc:HGNC:10258]	15	430.192	0.657059	0.0119477	320.42	245.05	686.55	633.96	406.77	289.35	439.22	420.21
ENSG00000166401	SERPINB8	serpin peptidase inhibitor, clade B (ovalbumin), member 8 [Source:HGNC Symbol;Acc:HGNC:8952]	18	97.9644	0.657751	0.00698833	79.63	64.34	140.96	99.74	84.62	62.07	132.86	119.49
ENSG00000145990	GFOD1	glucose-fructose oxidoreductase domain containing 1 [Source:HGNC Symbol;Acc:HGNC:21096]	6	1024.63	0.659057	0.00118764	785.89	860.98	1461.32	1933.49	701.99	654.14	875.14	924.06
ENSG00000111077	TNS2	tensin 2 [Source:HGNC Symbol;Acc:HGNC:19737]	12	90.146	0.662252	0.0146394	58.78	60.55	86.2	85.91	62.51	78.31	140.55	148.37
ENSG00000124357	NAGK	N-acetylglucosamine kinase [Source:HGNC Symbol;Acc:HGNC:17174]	2	3529.66	0.662613	1.41665e-08	2460.06	2626.45	3553.42	4151.38	2733.92	2954.61	4521.76	5235.7
ENSG00000100473	COCH	cochlin [Source:HGNC Symbol;Acc:HGNC:2180]	14	252.497	0.663733	0.0185962	241.74	130.57	276.85	167.87	199.06	144.2	506.2	353.49
ENSG00000170836	PPM1D	protein phosphatase, Mg2+/Mn2+ dependent, 1D [Source:HGNC Symbol;Acc:HGNC:9277]	17	2640.02	0.664259	4.49109e-09	2026.82	2192.18	3493.59	3708	1965.57	1889.84	2918.61	2925.54
ENSG00000112245	PTP4A1	protein tyrosine phosphatase type IVA, member 1 [Source:HGNC Symbol;Acc:HGNC:9634]	6	14117	0.664725	3.87074e-06	15356.6	14270.5	21811.3	20395.5	7152.61	7197.44	13722.3	13029.5
ENSG00000221968	FADS3	fatty acid desaturase 3 [Source:HGNC Symbol;Acc:HGNC:3576]	11	3270.83	0.665262	1.63512e-05	2994.73	1982.14	5121.22	3954.87	2857	2058.87	4483.33	2714.44
ENSG00000107771	CCSER2	coiled-coil serine-rich protein 2 [Source:HGNC Symbol;Acc:HGNC:29197]	10	1786.55	0.666096	0.00526404	1309.19	1382.29	3490.55	2609.92	1316.47	1109.65	1458.21	1616.12
ENSG00000076770	MBNL3	muscleblind-like splicing regulator 3 [Source:HGNC Symbol;Acc:HGNC:20564]	X	1090.82	0.666736	7.24935e-05	1088.3	1200.64	1715.86	1566.15	519.28	569.15	993.73	1073.43
ENSG00000108582	CPD	carboxypeptidase D [Source:HGNC Symbol;Acc:HGNC:2301]	17	3617.51	0.667556	3.39371e-09	3582.49	3842.23	6073.47	6338.66	1607.85	1938.54	2314.69	3242.19
ENSG00000214827	MTCP1	mature T-cell proliferation 1 [Source:HGNC Symbol;Acc:HGNC:7423]	X	81.1582	0.667881	0.00933174	54.98	52.98	101.41	98.75	69.24	61.12	114.2	96.59
ENSG00000111817	DSE	dermatan sulfate epimerase [Source:HGNC Symbol;Acc:HGNC:21144]	6	157.65	0.66828	0.00157781	129.88	92.72	207.89	133.31	144.24	101.22	265.73	186.21
ENSG00000141756	FKBP10	FK506 binding protein 10, 65 kDa [Source:HGNC Symbol;Acc:HGNC:18169]	17	93.6789	0.669537	0.0399614	52.14	53.93	75.04	55.3	60.58	81.17	180.08	191.19
ENSG00000110025	SNX15	sorting nexin 15 [Source:HGNC Symbol;Acc:HGNC:14978]	11	67.0446	0.669852	0.0239879	40.76	25.55	67.94	68.14	61.54	66.85	101.02	104.55
ENSG00000134253	TRIM45	tripartite motif containing 45 [Source:HGNC Symbol;Acc:HGNC:19018]	1	204.929	0.670357	0.00264243	86.27	105.97	102.42	205.4	198.1	205.31	364.55	371.42
ENSG00000169231	THBS3	thrombospondin 3 [Source:HGNC Symbol;Acc:HGNC:11787]	1	934.207	0.671428	5.10253e-07	630.42	551.59	1132.75	912.44	789.5	884.28	1300.09	1272.58
ENSG00000077800	FKBP6	FK506 binding protein 6, 36kDa [Source:HGNC Symbol;Acc:HGNC:3722]	7	49.7955	0.671458	0.048382	27.49	25.55	76.06	68.14	41.35	42.02	66.98	50.78
ENSG00000170571	EMB	embigin [Source:HGNC Symbol;Acc:HGNC:30465]	5	2494.16	0.671639	0.0010969	1464.66	1765.48	3508.8	3307.08	2020.39	2222.16	2552.96	3111.75
ENSG00000154359	LONRF1	LON peptidase N-terminal domain and ring finger 1 [Source:HGNC Symbol;Acc:HGNC:26302]	8	2426.49	0.671688	0.0458398	2809.87	2160.01	3252.23	2070.75	895.28	994.1	4013.37	3216.3
ENSG00000176834	VSIG10	V-set and immunoglobulin domain containing 10 [Source:HGNC Symbol;Acc:HGNC:26078]	12	200.628	0.671746	0.0155266	123.24	142.87	232.23	141.21	164.44	133.69	397.49	269.85
ENSG00000176406	RIMS2	regulating synaptic membrane exocytosis 2 [Source:HGNC Symbol;Acc:HGNC:17283]	8	147.234	0.672708	0.00143752	136.51	118.27	221.07	180.71	83.66	102.18	159.22	176.25
ENSG00000132535	DLG4	discs, large homolog 4 (Drosophila) [Source:HGNC Symbol;Acc:HGNC:2903]	17	49.2207	0.672884	0.0483477	24.65	22.71	37.52	35.55	34.62	47.75	115.3	75.68
ENSG00000250337	LINC01021	long intergenic non-protein coding RNA 1021 [Source:HGNC Symbol;Acc:HGNC:48995]	5	3197.08	0.675024	9.3356e-05	2621.22	2110.81	4931.59	4355.79	2623.33	2225.98	3383.09	3324.84
ENSG00000148057	IDNK	idnK, gluconokinase homolog (E, coli) [Source:HGNC Symbol;Acc:HGNC:31367]	9	88.085	0.675028	0.0128597	55.93	42.58	125.75	84.92	73.08	85.95	112	124.47
ENSG00000158373	HIST1H2BD	histone cluster 1, H2bd [Source:HGNC Symbol;Acc:HGNC:4747]	6	145.066	0.675565	0.0320383	71.1	52.98	211.95	146.15	149.05	145.15	232.79	151.36
ENSG00000197816	CCDC180	coiled-coil domain containing 180 [Source:HGNC Symbol;Acc:HGNC:29303]	9	94.1394	0.676138	0.00507172	63.52	53.93	107.49	91.84	77.89	81.17	143.84	133.43
ENSG00000204947	ZNF425	zinc finger protein 425 [Source:HGNC Symbol;Acc:HGNC:20690]	7	180.445	0.677198	0.00507172	110.92	158.95	248.46	320.93	108.66	144.2	138.35	213.09
ENSG00000138380	CARF	calcium responsive transcription factor [Source:HGNC Symbol;Acc:HGNC:14435]	2	331.225	0.68031	0.000427248	221.83	194.9	306.26	286.37	294.26	261.66	578.67	505.85
ENSG00000119917	IFIT3	interferon-induced protein with tetratricopeptide repeats 3 [Source:HGNC Symbol;Acc:HGNC:5411]	10	1256.81	0.680361	0.0208446	105.23	20.81	400.57	45.42	46.16	56.34	3782.78	5597.16
ENSG00000160326	SLC2A6	solute carrier family 2 (facilitated glucose transporter), member 6 [Source:HGNC Symbol;Acc:HGNC:11011]	9	312.905	0.680484	0.000176643	106.18	306.55	183.55	454.24	189.44	346.65	379.92	536.71
ENSG00000124813	RUNX2	runt-related transcription factor 2 [Source:HGNC Symbol;Acc:HGNC:10472]	6	827.474	0.680731	0.0147812	350.76	510.91	1112.47	1176.09	551.98	1032.3	730.2	1155.08
ENSG00000175793	SFN	stratifin [Source:HGNC Symbol;Acc:HGNC:10773]	1	153.146	0.682231	0.041408	80.58	111.64	88.23	125.41	75.01	127.96	266.83	349.51
ENSG00000118495	PLAGL1	pleiomorphic adenoma gene-like 1 [Source:HGNC Symbol;Acc:HGNC:9046]	6	4372.2	0.682826	0.00843275	3862.15	3868.72	4724.71	4564.15	2336.76	2678.63	6558.64	6383.81
ENSG00000176293	ZNF135	zinc finger protein 135 [Source:HGNC Symbol;Acc:HGNC:12919]	19	101.427	0.683478	0.00383045	67.31	68.12	104.45	127.39	76.93	84.99	132.86	149.36
ENSG00000140557	ST8SIA2	ST8 alpha-N-acetyl-neuraminide alpha-2,8-sialyltransferase 2 [Source:HGNC Symbol;Acc:HGNC:10870]	15	1336.27	0.683536	5.10253e-07	1517.75	881.79	2479.48	1524.68	913.55	707.62	1674.52	990.78
ENSG00000196275	GTF2IRD2	GTF2I repeat domain containing 2 [Source:HGNC Symbol;Acc:HGNC:30775]	7	969.407	0.684527	2.0735e-05	747.97	825.97	1580.99	1298.54	658.72	658.91	968.48	1015.67
ENSG00000203799	CCDC162P	coiled-coil domain containing 162, pseudogene [Source:HGNC Symbol;Acc:HGNC:21565]	6	133.461	0.684596	0.0330252	95.75	58.66	115.61	64.19	111.55	81.17	310.75	230.02
ENSG00000187984	ANKRD19P	ankyrin repeat domain 19, pseudogene [Source:HGNC Symbol;Acc:HGNC:22567]	9	701.345	0.685239	0.000225496	172.54	510.91	212.96	811.71	446.2	894.79	914.67	1646.99
ENSG00000182310	SPACA6P	sperm acrosome associated 6, pseudogene [Source:HGNC Symbol;Acc:HGNC:27113]	19	48.5605	0.685928	0.0283302	34.13	29.33	72	52.34	39.43	32.47	57.1	71.69
ENSG00000152782	PANK1	pantothenate kinase 1 [Source:HGNC Symbol;Acc:HGNC:8598]	10	69.7977	0.686221	0.0206947	40.76	62.44	94.31	93.81	51.93	42.97	73.57	98.58
ENSG00000186409	CCDC30	coiled-coil domain containing 30 [Source:HGNC Symbol;Acc:HGNC:26103]	1	54.0859	0.688635	0.0276367	40.76	35.95	105.47	65.17	37.5	34.38	52.71	60.74
ENSG00000164331	ANKRA2	ankyrin repeat, family A (RFXANK-like), 2 [Source:HGNC Symbol;Acc:HGNC:13208]	5	630.049	0.690144	5.54507e-07	367.82	429.54	659.17	710	499.09	613.08	846.6	915.1
ENSG00000163283	ALPP	alkaline phosphatase, placental [Source:HGNC Symbol;Acc:HGNC:439]	2	11.6092	0.690628	0.0320924	0	1.89	3.04	0.99	1.92	2.86	5.49	76.67
ENSG00000162496	DHRS3	dehydrogenase/reductase (SDR family) member 3 [Source:HGNC Symbol;Acc:HGNC:17693]	1	123.468	0.690672	0.00950162	87.22	100.29	109.52	178.73	57.7	110.77	149.33	194.17
ENSG00000100368	CSF2RB	colony stimulating factor 2 receptor, beta, low-affinity (granulocyte-macrophage) [Source:HGNC Symbol;Acc:HGNC:2436]	22	431.843	0.690865	0.039823	178.22	194.9	396.51	978.6	376	396.3	354.67	579.53
ENSG00000182179	UBA7	ubiquitin-like modifier activating enzyme 7 [Source:HGNC Symbol;Acc:HGNC:12471]	3	54.118	0.691781	0.038251	30.34	23.65	37.52	34.56	58.66	27.69	143.84	76.67
ENSG00000145020	AMT	aminomethyltransferase [Source:HGNC Symbol;Acc:HGNC:473]	3	210.157	0.692235	0.000475185	115.66	88.94	169.36	176.76	208.67	210.09	329.41	382.37
ENSG00000264940	SNORD3C	small nucleolar RNA, C/D box 3C [Source:HGNC Symbol;Acc:HGNC:33191]	17	47.0288	0.692578	0.0408057	45.5	15.14	63.89	20.74	32.7	30.56	90.04	77.67
ENSG00000105048	TNNT1	troponin T type 1 (skeletal, slow) [Source:HGNC Symbol;Acc:HGNC:11948]	19	293.355	0.692606	0.000754399	90.06	198.69	155.16	254.77	190.4	365.75	349.18	742.84
ENSG00000128590	DNAJB9	DnaJ (Hsp40) homolog, subfamily B, member 9 [Source:HGNC Symbol;Acc:HGNC:6968]	7	1606.85	0.693182	0.00116994	1165.09	1467.45	1433.94	2086.55	952.01	1136.39	2223.55	2389.82
ENSG00000164463	CREBRF	CREB3 regulatory factor [Source:HGNC Symbol;Acc:HGNC:24050]	5	454.398	0.693201	1.52876e-06	346.02	341.55	565.87	540.15	306.76	373.38	560	601.44
ENSG00000163362	C1orf106	chromosome 1 open reading frame 106 [Source:HGNC Symbol;Acc:HGNC:25599]	1	922.953	0.693249	1.12319e-05	468.31	803.26	681.48	1326.19	490.43	1016.06	1025.58	1572.3
ENSG00000134824	FADS2	fatty acid desaturase 2 [Source:HGNC Symbol;Acc:HGNC:3575]	11	630.589	0.693441	0.00260119	466.42	554.43	674.38	760.36	353.88	470.79	993.73	770.72
ENSG00000168071	CCDC88B	coiled-coil domain containing 88B [Source:HGNC Symbol;Acc:HGNC:26757]	11	592.14	0.694258	0.0421756	237.95	380.34	198.76	405.86	281.76	518.54	1116.72	1597.2
ENSG00000223361	FTH1P10	ferritin, heavy polypeptide 1 pseudogene 10 [Source:HGNC Symbol;Acc:HGNC:3980]	5	260.212	0.69486	0.0185612	357.4	262.08	404.63	401.91	75.01	94.54	248.16	237.99
ENSG00000166257	SCN3B	sodium channel, voltage gated, type III beta subunit [Source:HGNC Symbol;Acc:HGNC:20665]	11	227.404	0.698582	0.036994	200.98	68.12	606.43	266.62	222.14	102.18	227.3	125.47
ENSG00000102878	HSF4	heat shock transcription factor 4 [Source:HGNC Symbol;Acc:HGNC:5227]	16	837.769	0.699207	0.000142248	424.7	500.5	648.01	670.5	628.91	876.64	1394.52	1558.36
ENSG00000123360	PDE1B	phosphodiesterase 1B, calmodulin-dependent [Source:HGNC Symbol;Acc:HGNC:8775]	12	90.3442	0.699505	0.0201998	38.87	12.3	104.45	22.71	154.82	59.21	200.94	129.45
ENSG00000172349	IL16	interleukin 16 [Source:HGNC Symbol;Acc:HGNC:5980]	15	181.203	0.700324	0.0193253	94.8	131.51	148.06	133.31	139.44	121.28	332.71	348.52
ENSG00000172059	KLF11	Kruppel-like factor 11 [Source:HGNC Symbol;Acc:HGNC:11811]	2	1401.71	0.700866	0.00835394	627.58	1405	941.09	1449.63	695.26	1244.3	2035.78	2815.01
ENSG00000152977	ZIC1	Zic family member 1 [Source:HGNC Symbol;Acc:HGNC:12872]	3	75.4686	0.701065	0.0288078	36.02	55.82	90.26	63.2	60.58	51.57	99.92	146.38
ENSG00000166444	ST5	suppression of tumorigenicity 5 [Source:HGNC Symbol;Acc:HGNC:11350]	11	46.1392	0.7014	0.0377434	15.17	42.58	38.54	55.3	30.77	34.38	53.8	98.58
ENSG00000141527	CARD14	caspase recruitment domain family, member 14 [Source:HGNC Symbol;Acc:HGNC:16446]	17	127.335	0.701407	0.0119845	99.54	68.12	115.61	116.52	85.59	102.18	224	207.12
ENSG00000171643	S100Z	S100 calcium binding protein Z [Source:HGNC Symbol;Acc:HGNC:30367]	5	200.58	0.70282	0.0187952	0.95	263.02	7.1	451.28	9.62	299.85	24.16	548.66
ENSG00000106479	ZNF862	zinc finger protein 862 [Source:HGNC Symbol;Acc:HGNC:34519]	7	879.356	0.70306	1.00371e-05	375.41	679.32	767.68	1219.54	618.33	976.91	875.14	1522.52
ENSG00000144935	TRPC1	transient receptor potential cation channel, subfamily C, member 1 [Source:HGNC Symbol;Acc:HGNC:12333]	3	124.551	0.704419	0.0016954	97.64	67.18	168.34	123.44	105.78	93.58	159.22	181.23
ENSG00000164484	TMEM200A	transmembrane protein 200A [Source:HGNC Symbol;Acc:HGNC:21075]	6	834.839	0.704876	0.00158309	392.47	829.75	926.89	1817.96	474.08	689.47	595.14	952.94
ENSG00000012171	SEMA3B	sema domain, immunoglobulin domain (Ig), short basic domain, secreted, (semaphorin) 3B [Source:HGNC Symbol;Acc:HGNC:10724]	3	39.0785	0.705727	0.0410248	17.06	13.25	25.35	20.74	37.5	30.56	73.57	94.6
ENSG00000141232	TOB1	transducer of ERBB2, 1 [Source:HGNC Symbol;Acc:HGNC:11979]	17	1217.16	0.706364	1.50353e-10	1134.76	1068.18	1877.11	1819.93	726.99	728.63	1184.79	1196.9
ENSG00000210082	MT-RNR2	mitochondrially encoded 16S RNA [Source:HGNC Symbol;Acc:HGNC:7471]	MT	262516	0.706701	7.68582e-05	212695	134596	272633	203590	247654	170792	488747	369422
ENSG00000178607	ERN1	endoplasmic reticulum to nucleus signaling 1 [Source:HGNC Symbol;Acc:HGNC:3449]	17	3943.47	0.707024	2.42088e-06	3145.46	2542.25	4374.84	4018.07	3377.25	2586	6989.08	4514.77
ENSG00000172197	MBOAT1	membrane bound O-acyltransferase domain containing 1 [Source:HGNC Symbol;Acc:HGNC:21579]	6	1616.21	0.707224	1.03189e-07	1220.08	1073.86	2199.59	2017.43	1193.38	1356.03	1783.23	2086.12
ENSG00000175048	ZDHHC14	zinc finger, DHHC-type containing 14 [Source:HGNC Symbol;Acc:HGNC:20341]	6	409.534	0.70784	0.00563524	341.28	383.18	423.9	516.45	203.87	256.88	530.36	620.36
ENSG00000164938	TP53INP1	tumor protein p53 inducible nuclear protein 1 [Source:HGNC Symbol;Acc:HGNC:18022]	8	8738.72	0.708137	0.0112601	6372.45	1764.53	12185.5	7080.26	12469.5	6058.19	14607.3	9372.09
ENSG00000167941	SOST	sclerostin [Source:HGNC Symbol;Acc:HGNC:13771]	17	9.82945	0.708167	0.0438918	4.74	0.95	9.13	0.99	3.85	2.86	25.26	30.87
ENSG00000136378	ADAMTS7	ADAM metallopeptidase with thrombospondin type 1 motif, 7 [Source:HGNC Symbol;Acc:HGNC:223]	15	71.5836	0.708486	0.0317833	21.8	41.63	37.52	42.46	54.81	63.03	136.16	175.25
ENSG00000042493	CAPG	capping protein (actin filament), gelsolin-like [Source:HGNC Symbol;Acc:HGNC:1474]	2	265.346	0.710748	0.032416	141.25	220.45	183.55	208.36	142.32	171.89	539.14	515.8
ENSG00000093072	CECR1	cat eye syndrome chromosome region, candidate 1 [Source:HGNC Symbol;Acc:HGNC:1839]	22	32.2666	0.710862	0.0499639	7.58	17.03	30.42	52.34	18.27	40.11	29.65	62.73
ENSG00000137642	SORL1	sortilin-related receptor, L(DLR class) A repeats containing [Source:HGNC Symbol;Acc:HGNC:11185]	11	132.891	0.711361	0.0217865	113.76	28.38	364.06	38.51	171.17	42.02	208.63	96.59
ENSG00000006534	ALDH3B1	aldehyde dehydrogenase 3 family, member B1 [Source:HGNC Symbol;Acc:HGNC:410]	11	47.7278	0.714622	0.0218602	35.08	41.63	58.82	67.15	26.93	27.69	64.78	59.75
ENSG00000197568	HHLA3	HERV-H LTR-associating 3 [Source:HGNC Symbol;Acc:HGNC:4906]	1	256.373	0.716542	0.00768035	128.93	138.13	378.26	304.15	190.4	276.93	233.88	400.3
ENSG00000150593	PDCD4	programmed cell death 4 (neoplastic transformation inhibitor) [Source:HGNC Symbol;Acc:HGNC:8763]	10	709.001	0.717095	0.0152608	418.07	493.88	469.53	570.77	390.42	547.19	1090.36	1691.8
ENSG00000035664	DAPK2	death-associated protein kinase 2 [Source:HGNC Symbol;Acc:HGNC:2675]	15	198.252	0.717516	0.00110475	147.89	143.81	210.93	216.26	115.4	164.25	234.98	352.5
ENSG00000146856	AGBL3	ATP/GTP binding protein-like 3 [Source:HGNC Symbol;Acc:HGNC:27981]	7	102.115	0.718664	0.00349451	69.2	70.96	110.54	114.55	69.24	82.13	155.92	144.39
ENSG00000151651	ADAM8	ADAM metallopeptidase domain 8 [Source:HGNC Symbol;Acc:HGNC:215]	10	125.614	0.718735	0.0472732	29.39	67.18	90.26	135.29	75.97	122.23	392	92.61
ENSG00000159496	RGL4	ral guanine nucleotide dissociation stimulator-like 4 [Source:HGNC Symbol;Acc:HGNC:31911]	22	84.0045	0.719327	0.0166449	28.44	57.71	41.58	75.05	50	84.99	114.2	220.06
ENSG00000186994	KANK3	KN motif and ankyrin repeat domains 3 [Source:HGNC Symbol;Acc:HGNC:24796]	19	72.6075	0.719419	0.0365221	15.17	61.5	63.89	175.77	28.85	86.9	47.22	101.57
ENSG00000132016	C19orf57	chromosome 19 open reading frame 57 [Source:HGNC Symbol;Acc:HGNC:28153]	19	191.073	0.719494	0.0253965	109.97	122.05	119.66	152.07	120.2	130.83	439.22	334.58
ENSG00000181467	RAP2B	RAP2B, member of RAS oncogene family [Source:HGNC Symbol;Acc:HGNC:9862]	3	2300.16	0.720039	1.37415e-05	2535.9	2344.51	3697.42	3573.71	976.05	1122.06	2215.86	1935.76
ENSG00000241163	LINC00877	long intergenic non-protein coding RNA 877 [Source:HGNC Symbol;Acc:HGNC:27706]	3	41.9952	0.720806	0.0271527	17.06	21.76	35.49	30.61	40.39	31.51	83.45	75.68
ENSG00000152670	DDX4	DEAD (Asp-Glu-Ala-Asp) box polypeptide 4 [Source:HGNC Symbol;Acc:HGNC:18700]	5	18.2974	0.720919	0.0497659	7.58	3.78	35.49	54.31	6.73	11.46	12.08	14.94
ENSG00000069712	KIAA1107	KIAA1107 [Source:HGNC Symbol;Acc:HGNC:29192]	1	62.6242	0.723415	0.0111723	30.34	17.03	54.76	37.52	69.24	59.21	116.39	116.5
ENSG00000145949	MYLK4	myosin light chain kinase family, member 4 [Source:HGNC Symbol;Acc:HGNC:27972]	6	41.0004	0.724248	0.0244046	30.34	38.79	58.82	62.21	18.27	23.87	43.92	51.78
ENSG00000110628	SLC22A18	solute carrier family 22, member 18 [Source:HGNC Symbol;Acc:HGNC:10964]	11	292.519	0.724644	0.000257326	150.73	135.3	203.83	222.18	272.14	272.16	570.99	512.82
ENSG00000134698	AGO4	argonaute RISC catalytic component 4 [Source:HGNC Symbol;Acc:HGNC:18424]	1	432.354	0.725064	0.000441649	254.06	311.28	449.25	404.87	306.76	360.97	518.28	853.37
ENSG00000132692	BCAN	brevican [Source:HGNC Symbol;Acc:HGNC:23059]	1	335.426	0.726795	0.00317088	129.88	352.91	387.39	638.9	138.47	350.47	206.43	478.96
ENSG00000225975	LINC01534	long intergenic non-protein coding RNA 1534 [Source:HGNC Symbol;Acc:HGNC:51281]	19	97.8171	0.726947	0.00562774	72.05	61.5	98.37	116.52	79.82	62.07	143.84	148.37
ENSG00000121297	TSHZ3	teashirt zinc finger homeobox 3 [Source:HGNC Symbol;Acc:HGNC:30700]	19	213.02	0.727261	5.78069e-05	126.08	147.6	234.26	232.06	164.44	186.21	289.88	323.62
ENSG00000121743	GJA3	gap junction protein, alpha 3, 46kDa [Source:HGNC Symbol;Acc:HGNC:4277]	13	130.425	0.72744	0.0171726	250.27	4.73	375.22	10.86	110.59	2.86	278.9	9.96
ENSG00000250305	KIAA1456	KIAA1456 [Source:HGNC Symbol;Acc:HGNC:26725]	8	115.151	0.727446	0.0293362	110.92	86.1	155.16	96.77	57.7	49.66	186.67	178.24
ENSG00000105650	PDE4C	phosphodiesterase 4C, cAMP-specific [Source:HGNC Symbol;Acc:HGNC:8782]	19	79.0333	0.728018	0.0279214	40.76	25.55	118.65	92.82	64.43	84.99	95.53	109.53
ENSG00000157514	TSC22D3	TSC22 domain family, member 3 [Source:HGNC Symbol;Acc:HGNC:3051]	X	4522.37	0.728113	0.00216553	3456.41	2208.26	4206.5	3090.83	3517.64	3166.61	10241.5	6291.21
ENSG00000060982	BCAT1	branched chain amino-acid transaminase 1, cytosolic [Source:HGNC Symbol;Acc:HGNC:976]	12	31.2213	0.728158	0.0428329	23.7	0	177.47	12.84	16.35	0.95	16.47	1.99
ENSG00000135338	LCA5	Leber congenital amaurosis 5 [Source:HGNC Symbol;Acc:HGNC:31923]	6	93.7995	0.728538	0.00704797	60.67	60.55	89.24	158.98	58.66	81.17	97.73	143.39
ENSG00000105499	PLA2G4C	phospholipase A2, group IVC (cytosolic, calcium-independent) [Source:HGNC Symbol;Acc:HGNC:9037]	19	31.5479	0.729694	0.0408048	18.96	9.46	35.49	34.56	38.47	14.32	59.29	41.82
ENSG00000102038	SMARCA1	SWI/SNF related, matrix associated, actin dependent regulator of chromatin, subfamily a, member 1 [Source:HGNC Symbol;Acc:HGNC:11097]	X	42.4155	0.730847	0.0496941	12.32	5.68	94.31	80.97	28.85	32.47	32.94	51.78
ENSG00000152467	ZSCAN1	zinc finger and SCAN domain containing 1 [Source:HGNC Symbol;Acc:HGNC:23712]	19	10.3479	0.731094	0.0448952	1.9	2.84	19.27	15.8	7.69	4.77	17.57	12.94
ENSG00000115423	DNAH6	dynein, axonemal, heavy chain 6 [Source:HGNC Symbol;Acc:HGNC:2951]	2	64.3667	0.731352	0.0159742	40.76	39.74	84.17	58.26	40.39	50.61	62.59	138.41
ENSG00000165949	IFI27	interferon, alpha-inducible protein 27 [Source:HGNC Symbol;Acc:HGNC:5397]	14	56.231	0.731359	0.0403094	33.18	17.03	156.17	40.49	50.97	31.51	85.65	34.85
ENSG00000163823	CCR1	chemokine (C-C motif) receptor 1 [Source:HGNC Symbol;Acc:HGNC:1602]	3	2094.1	0.731764	0.0446711	670.24	391.7	6872.58	3430.52	1344.36	830.8	2119.23	1093.34
ENSG00000164251	F2RL1	coagulation factor II (thrombin) receptor-like 1 [Source:HGNC Symbol;Acc:HGNC:3538]	5	14.8581	0.73215	0.0335252	0	1.89	19.27	25.67	2.88	14.32	21.96	32.86
ENSG00000205085	FAM71F2	family with sequence similarity 71, member F2 [Source:HGNC Symbol;Acc:HGNC:27998]	7	54.5335	0.732471	0.029132	31.28	39.74	47.66	69.12	19.23	53.48	80.16	95.59
ENSG00000026103	FAS	Fas cell surface death receptor [Source:HGNC Symbol;Acc:HGNC:11920]	10	2952.8	0.73253	0.00202374	2501.77	1988.76	5407.2	5494.36	1877.1	1715.09	2243.31	2394.8
ENSG00000267750	RUNDC3A-AS1	RUNDC3A antisense RNA 1 [Source:HGNC Symbol;Acc:HGNC:51344]	17	22.5086	0.733322	0.049247	9.48	0.95	31.44	27.65	28.85	6.68	57.1	17.92
ENSG00000203666	EFCAB2	EF-hand calcium binding domain 2 [Source:HGNC Symbol;Acc:HGNC:28166]	1	394.027	0.733892	2.12157e-06	389.63	316.95	635.84	498.68	242.33	217.73	434.83	416.23
ENSG00000173559	NABP1	nucleic acid binding protein 1 [Source:HGNC Symbol;Acc:HGNC:26232]	2	3199.72	0.7342	4.1413e-12	3098.06	2195.96	5339.26	3520.38	2360.8	1830.63	4281.29	2971.35
ENSG00000179603	GRM8	glutamate receptor, metabotropic 8 [Source:HGNC Symbol;Acc:HGNC:4600]	7	50.4498	0.734654	0.0252558	17.06	28.38	37.52	37.52	45.2	39.15	81.26	117.5
ENSG00000205221	VIT	vitrin [Source:HGNC Symbol;Acc:HGNC:12697]	2	10.4214	0.734699	0.0399633	9.48	2.84	38.54	19.75	2.88	0	9.88	0
ENSG00000134574	DDB2	damage-specific DNA binding protein 2, 48kDa [Source:HGNC Symbol;Acc:HGNC:2718]	11	3888.71	0.735178	1.06723e-08	3117.02	2650.11	5169.9	4683.64	3324.36	2464.72	4887.41	4812.51
ENSG00000144481	TRPM8	transient receptor potential cation channel, subfamily M, member 8 [Source:HGNC Symbol;Acc:HGNC:17961]	2	133.609	0.735207	0.00446173	58.78	29.33	149.07	46.41	197.13	84.04	387.61	116.5
ENSG00000197405	C5AR1	complement component 5a receptor 1 [Source:HGNC Symbol;Acc:HGNC:1338]	19	27.9037	0.735599	0.0469256	13.27	16.08	72	32.59	15.39	17.19	20.86	35.85
ENSG00000240498	CDKN2B-AS1	CDKN2B antisense RNA 1 [Source:HGNC Symbol;Acc:HGNC:34341]	9	118.147	0.736649	0.0106849	137.46	82.31	174.43	143.19	54.81	59.21	171.3	122.48
ENSG00000196576	PLXNB2	plexin B2 [Source:HGNC Symbol;Acc:HGNC:9104]	22	13673.9	0.736839	1.71091e-11	9468.62	9660.92	15962	18384	11038.6	10438.5	17882.8	16555.5
ENSG00000180953	ST20	suppressor of tumorigenicity 20 [Source:HGNC Symbol;Acc:HGNC:33520]	15	35.521	0.736906	0.0318366	32.23	25.55	63.89	54.31	16.35	16.23	52.71	22.9
ENSG00000005844	ITGAL	integrin, alpha L (antigen CD11A (p180), lymphocyte function-associated antigen 1; alpha polypeptide) [Source:HGNC Symbol;Acc:HGNC:6148]	16	12177	0.738152	1.66268e-09	9278.07	8360.94	15812.9	12234.9	10057.7	8135.2	19227.9	14308.1
ENSG00000239810	PRAMEF11	PRAME family member 11 [Source:HGNC Symbol;Acc:HGNC:14086]	1	20.5271	0.738964	0.0299786	1.9	3.78	1.01	3.95	2.88	6.68	6.59	137.41
ENSG00000139926	FRMD6	FERM domain containing 6 [Source:HGNC Symbol;Acc:HGNC:19839]	14	434.31	0.739232	0.0114173	274.92	259.24	613.53	951.93	305.8	305.58	371.14	392.33
ENSG00000267080	ASB16-AS1	ASB16 antisense RNA 1 [Source:HGNC Symbol;Acc:HGNC:25442]	17	850.262	0.740069	1.09393e-06	607.67	511.86	1093.2	1061.55	632.75	756.32	992.64	1146.12
ENSG00000172803	SNX32	sorting nexin 32 [Source:HGNC Symbol;Acc:HGNC:26423]	11	155.889	0.740097	0.000511185	115.66	95.56	178.48	154.05	101.93	132.74	199.84	268.86
ENSG00000165801	ARHGEF40	Rho guanine nucleotide exchange factor (GEF) 40 [Source:HGNC Symbol;Acc:HGNC:25516]	14	419.604	0.74017	0.0021298	190.55	263.02	238.31	369.32	290.41	390.57	732.4	882.24
ENSG00000273032	DGCR9	DiGeorge syndrome critical region gene 9 (non-protein coding) [Source:HGNC Symbol;Acc:HGNC:17227]	22	96.1277	0.740698	0.00360337	54.04	82.31	120.68	152.07	38.47	99.31	75.77	146.38
ENSG00000168961	LGALS9	lectin, galactoside-binding, soluble, 9 [Source:HGNC Symbol;Acc:HGNC:6570]	17	158.289	0.740785	0.000425175	155.47	81.37	309.3	142.2	118.28	95.49	221.81	142.39
ENSG00000203709	C1orf132	chromosome 1 open reading frame 132 [Source:HGNC Symbol;Acc:HGNC:32018]	1	361.571	0.740901	5.81441e-05	386.78	235.59	664.24	335.74	250.02	172.85	544.63	302.71
ENSG00000196878	LAMB3	laminin, beta 3 [Source:HGNC Symbol;Acc:HGNC:6490]	1	116.828	0.741268	0.0338323	44.56	78.53	80.11	61.22	68.28	82.13	245.96	273.83
ENSG00000026508	CD44	CD44 molecule (Indian blood group) [Source:HGNC Symbol;Acc:HGNC:1681]	11	20606.7	0.741319	0.00035246	16744.5	15071.8	45410.6	26334.2	14409.1	10961.9	18542.8	17379
ENSG00000135596	MICAL1	microtubule associated monooxygenase, calponin and LIM domain containing 1 [Source:HGNC Symbol;Acc:HGNC:20619]	6	3081.79	0.741405	3.8035e-11	1620.13	1400.27	2961.18	2184.32	2890.66	3192.39	5180.59	5224.75
ENSG00000204866	IGFL2	IGF-like family member 2 [Source:HGNC Symbol;Acc:HGNC:32929]	19	11.3733	0.741781	0.0248303	4.74	3.78	28.39	6.91	0.96	0	36.24	9.96
ENSG00000138646	HERC5	HECT and RLD domain containing E3 ubiquitin protein ligase 5 [Source:HGNC Symbol;Acc:HGNC:24368]	4	1241.38	0.741964	1.62261e-09	897.76	966	1493.77	1492.09	789.5	1014.15	1450.52	1827.22
ENSG00000136531	SCN2A	sodium channel, voltage gated, type II alpha subunit [Source:HGNC Symbol;Acc:HGNC:10588]	2	31.6156	0.742635	0.0442589	9.48	3.78	21.3	33.57	36.54	25.78	74.67	47.8
ENSG00000269118	FAM90A28P	family with sequence similarity 90, member A28, pseudogene [Source:HGNC Symbol;Acc:HGNC:43747]	19	15.2533	0.74355	0.0384718	0	3.78	1.01	4.94	1.92	13.37	4.39	92.61
ENSG00000150457	LATS2	large tumor suppressor kinase 2 [Source:HGNC Symbol;Acc:HGNC:6515]	13	434.508	0.745641	1.94429e-07	263.54	280.05	446.21	471.03	325.99	401.08	541.34	746.82
ENSG00000214544	GTF2IRD2P1	GTF2I repeat domain containing 2 pseudogene 1 [Source:HGNC Symbol;Acc:HGNC:33127]	7	365.086	0.745743	9.32897e-05	269.23	288.57	616.58	519.42	244.25	242.56	376.63	363.45
ENSG00000259726	CSPG4P11	chondroitin sulfate proteoglycan 4 pseudogene 11 [Source:HGNC Symbol;Acc:HGNC:48363]	15	59.8411	0.745788	0.023352	36.02	33.11	89.24	112.57	39.43	45.84	53.8	68.71
ENSG00000151229	SLC2A13	solute carrier family 2 (facilitated glucose transporter), member 13 [Source:HGNC Symbol;Acc:HGNC:15956]	12	82.868	0.746314	0.0123732	87.22	59.61	130.82	84.92	47.12	34.38	126.28	92.61
ENSG00000158106	RHPN1	rhophilin, Rho GTPase binding protein 1 [Source:HGNC Symbol;Acc:HGNC:19973]	8	332.763	0.746939	1.42862e-05	80.58	180.71	157.19	338.71	254.83	475.56	454.59	719.93
ENSG00000205730	ITPRIPL2	inositol 1,4,5-trisphosphate receptor interacting protein-like 2 [Source:HGNC Symbol;Acc:HGNC:27257]	16	1288.55	0.747572	0.00113255	1319.61	672.7	2968.28	1750.81	861.62	686.61	1084.87	963.9
ENSG00000182796	TMEM198B	transmembrane protein 198B, pseudogene [Source:HGNC Symbol;Acc:HGNC:43629]	12	776.369	0.747683	2.05601e-07	397.21	374.67	588.18	636.93	730.84	738.17	1428.56	1316.39
ENSG00000236778	INTS6-AS1	INTS6 antisense RNA 1 [Source:HGNC Symbol;Acc:HGNC:42691]	13	27.7492	0.748387	0.040551	14.22	10.41	51.72	42.46	23.08	17.19	34.04	28.88
ENSG00000136147	PHF11	PHD finger protein 11 [Source:HGNC Symbol;Acc:HGNC:17024]	13	146.32	0.749458	0.00923532	93.85	159.9	200.79	189.6	43.27	117.46	141.65	224.05
ENSG00000119801	YPEL5	yippee-like 5 [Source:HGNC Symbol;Acc:HGNC:18329]	2	953.178	0.75001	0.000432261	412.38	386.97	1012.08	835.41	1027.98	1007.47	1279.23	1663.91
ENSG00000174946	GPR171	G protein-coupled receptor 171 [Source:HGNC Symbol;Acc:HGNC:30057]	3	12.6756	0.750485	0.043768	8.53	10.41	31.44	28.64	1.92	3.82	7.69	8.96
ENSG00000134955	SLC37A2	solute carrier family 37 (glucose-6-phosphate transporter), member 2 [Source:HGNC Symbol;Acc:HGNC:20644]	11	64.0393	0.751057	0.0187941	30.34	49.2	50.71	66.16	27.89	60.16	94.43	133.43
ENSG00000144045	DQX1	DEAQ box RNA-dependent ATPase 1 [Source:HGNC Symbol;Acc:HGNC:20410]	2	32.2819	0.751908	0.0401466	14.22	21.76	22.31	48.39	5.77	34.38	41.73	69.7
ENSG00000100453	GZMB	granzyme B (granzyme 2, cytotoxic T-lymphocyte-associated serine esterase 1) [Source:HGNC Symbol;Acc:HGNC:4709]	14	889.357	0.752325	0.0249038	227.52	79.47	3766.38	1813.02	259.64	196.72	356.87	415.23
ENSG00000184979	USP18	ubiquitin specific peptidase 18 [Source:HGNC Symbol;Acc:HGNC:12616]	22	27.1148	0.754504	0.0389472	8.53	8.52	45.63	21.72	25.96	21.01	41.73	43.81
ENSG00000178404	CEP295NL	CEP295 N-terminal like [Source:HGNC Symbol;Acc:HGNC:44659]	17	17.5134	0.75507	0.0424374	4.74	5.68	23.32	25.67	14.42	12.41	32.94	20.91
ENSG00000152402	GUCY1A2	guanylate cyclase 1, soluble, alpha 2 [Source:HGNC Symbol;Acc:HGNC:4684]	11	491.611	0.755691	0.000692637	460.73	351.96	937.03	908.49	283.68	248.29	394.2	348.52
ENSG00000166432	ZMAT1	zinc finger, matrin-type 1 [Source:HGNC Symbol;Acc:HGNC:29377]	X	143.444	0.756774	0.00104683	95.75	59.61	145.02	121.46	117.32	129.87	187.77	290.76
ENSG00000077585	GPR137B	G protein-coupled receptor 137B [Source:HGNC Symbol;Acc:HGNC:11862]	1	466.98	0.757227	0.000233961	341.28	273.43	804.18	348.58	401	296.03	702.75	568.58
ENSG00000165972	CCDC38	coiled-coil domain containing 38 [Source:HGNC Symbol;Acc:HGNC:26843]	12	28.5464	0.757701	0.0284464	21.8	17.03	36.51	44.44	19.23	13.37	46.12	29.87
ENSG00000258701	LINC00638	long intergenic non-protein coding RNA 638 [Source:HGNC Symbol;Acc:HGNC:28325]	14	45.881	0.760276	0.0239318	25.6	35.01	77.07	70.11	27.89	26.74	32.94	71.69
ENSG00000124795	DEK	DEK proto-oncogene [Source:HGNC Symbol;Acc:HGNC:2768]	6	1569.93	0.760959	0.000309238	725.22	1801.43	2034.29	2649.42	577.94	1509.77	1071.7	2189.67
ENSG00000167614	TTYH1	tweety family member 1 [Source:HGNC Symbol;Acc:HGNC:13476]	19	26.2233	0.761488	0.0337174	15.17	12.3	37.52	31.6	12.5	22.92	43.92	33.86
ENSG00000152926	ZNF117	zinc finger protein 117 [Source:HGNC Symbol;Acc:HGNC:12897]	7	580.375	0.762246	1.15111e-08	455.99	421.97	845.76	757.4	344.26	469.83	572.08	775.7
ENSG00000185507	IRF7	interferon regulatory factor 7 [Source:HGNC Symbol;Acc:HGNC:6122]	11	192.622	0.762456	9.14815e-05	83.42	87.99	157.19	182.68	196.17	191.94	323.92	317.65
ENSG00000197054	ZNF763	zinc finger protein 763 [Source:HGNC Symbol;Acc:HGNC:27614]	19	36.7115	0.763139	0.0323778	15.17	30.28	47.66	32.59	21.16	21.01	68.08	57.75
ENSG00000131981	LGALS3	lectin, galactoside-binding, soluble, 3 [Source:HGNC Symbol;Acc:HGNC:6563]	14	2465.67	0.763414	5.87591e-11	1956.67	1636.8	3591.96	2952.58	1866.52	1745.64	3309.52	2665.65
ENSG00000145632	PLK2	polo-like kinase 2 [Source:HGNC Symbol;Acc:HGNC:19699]	5	483.655	0.763507	1.374e-08	433.24	253.56	743.34	444.37	422.16	303.67	730.2	538.71
ENSG00000153093	ACOXL	acyl-CoA oxidase-like [Source:HGNC Symbol;Acc:HGNC:25621]	2	170.183	0.764578	0.0187594	189.6	12.3	760.58	21.72	149.05	16.23	191.06	20.91
ENSG00000251562	MALAT1	metastasis associated lung adenocarcinoma transcript 1 (non-protein coding) [Source:HGNC Symbol;Acc:HGNC:29665]	11	27055.5	0.764595	8.33882e-07	21396.3	13972.4	38359.5	31973.8	22311.8	21449.1	33770.5	33210.6
ENSG00000175305	CCNE2	cyclin E2 [Source:HGNC Symbol;Acc:HGNC:1590]	8	1350.36	0.765749	0.00404377	1124.33	1021.82	1393.38	1318.29	826.04	714.3	2238.92	2165.78
ENSG00000196757	ZNF700	zinc finger protein 700 [Source:HGNC Symbol;Acc:HGNC:25292]	19	800.377	0.766295	0.000888285	585.86	624.44	883.28	778.14	502.93	517.58	1234.21	1276.56
ENSG00000175294	CATSPER1	cation channel, sperm associated 1 [Source:HGNC Symbol;Acc:HGNC:17116]	11	24.3118	0.766635	0.0387508	4.74	3.78	50.71	20.74	20.19	20.05	38.43	35.85
ENSG00000244694	PTCHD4	patched domain containing 4 [Source:HGNC Symbol;Acc:HGNC:21345]	6	12.4897	0.767119	0.0146121	1.9	0	48.68	27.65	3.85	0	9.88	7.97
ENSG00000254764	TRIM53CP	tripartite motif containing 53C, pseudogene [Source:HGNC Symbol;Acc:HGNC:43979]	11	124.038	0.767746	0.038293	2.84	35.95	3.04	26.66	22.12	107.91	23.06	770.72
ENSG00000115607	IL18RAP	interleukin 18 receptor accessory protein [Source:HGNC Symbol;Acc:HGNC:5989]	2	16.1532	0.768042	0.0309379	6.64	1.89	78.09	14.81	10.58	0.95	14.27	1.99
ENSG00000185567	AHNAK2	AHNAK nucleoprotein 2 [Source:HGNC Symbol;Acc:HGNC:20125]	14	15.3746	0.768302	0.0383607	3.79	3.78	7.1	12.84	9.62	11.46	50.51	23.9
ENSG00000162430	SEPN1	selenoprotein N, 1 [Source:HGNC Symbol;Acc:HGNC:15999]	1	73.8441	0.768478	0.00703333	33.18	53.93	74.03	73.07	51.93	59.21	101.02	144.39
ENSG00000129675	ARHGEF6	Rac/Cdc42 guanine nucleotide exchange factor (GEF) 6 [Source:HGNC Symbol;Acc:HGNC:685]	X	135.077	0.768846	0.00616109	54.98	89.88	84.17	119.49	69.24	129.87	141.65	391.33
ENSG00000131398	KCNC3	potassium channel, voltage gated Shaw related subfamily C, member 3 [Source:HGNC Symbol;Acc:HGNC:6235]	19	188.17	0.768849	0.0135776	68.26	177.87	288.01	406.84	75.97	169.98	115.3	203.13
ENSG00000204248	COL11A2	collagen, type XI, alpha 2 [Source:HGNC Symbol;Acc:HGNC:2187]	6	233.136	0.768939	0.00377545	132.72	123	410.71	272.55	169.25	216.77	239.37	300.72
ENSG00000177685	CRACR2B	calcium release activated channel regulator 2B [Source:HGNC Symbol;Acc:HGNC:28703]	11	1417.09	0.769517	4.17835e-05	801.06	1193.07	1226.05	1660.95	927.97	1096.28	2225.74	2205.61
ENSG00000220948	TRIM51GP	tripartite motif-containing 51G, pseudogene [Source:HGNC Symbol;Acc:HGNC:43972]	11	41.8671	0.769747	0.0376905	0	10.41	2.03	8.89	7.69	42.02	10.98	252.92
ENSG00000130055	GDPD2	glycerophosphodiester phosphodiesterase domain containing 2 [Source:HGNC Symbol;Acc:HGNC:25974]	X	53.8752	0.771357	0.029809	40.76	19.87	114.59	96.77	42.31	23.87	45.02	47.8
ENSG00000146674	IGFBP3	insulin-like growth factor binding protein 3 [Source:HGNC Symbol;Acc:HGNC:5472]	7	132.099	0.771417	0.0279183	65.41	52.04	304.23	206.38	98.09	95.49	140.55	94.6
ENSG00000198342	ZNF442	zinc finger protein 442 [Source:HGNC Symbol;Acc:HGNC:20877]	19	40.2833	0.771457	0.0367334	12.32	35.95	73.02	31.6	23.08	15.28	70.28	60.74
ENSG00000107562	CXCL12	chemokine (C-X-C motif) ligand 12 [Source:HGNC Symbol;Acc:HGNC:10672]	10	9.536	0.772008	0.0262671	2.84	1.89	15.21	0.99	4.81	0.95	40.63	8.96
ENSG00000138944	KIAA1644	KIAA1644 [Source:HGNC Symbol;Acc:HGNC:29335]	22	1696.05	0.772027	0.0356434	547.94	372.77	4386	3242.9	1462.64	556.73	2043.47	955.93
ENSG00000185522	LMNTD2	lamin tail domain containing 2 [Source:HGNC Symbol;Acc:HGNC:28561]	11	102.497	0.772585	0.00467608	38.87	58.66	72	74.06	74.05	99.31	178.98	224.05
ENSG00000186223	SSU72P4	SSU72 pseudogene 4 [Source:HGNC Symbol;Acc:HGNC:43623]	11	68.2379	0.773315	0.0334469	1.9	26.49	3.04	24.69	8.65	83.08	18.67	379.38
ENSG00000180573	HIST1H2AC	histone cluster 1, H2ac [Source:HGNC Symbol;Acc:HGNC:4733]	6	343.925	0.774996	0.00466426	139.36	136.24	433.02	325.87	356.76	329.46	674.2	356.48
ENSG00000168334	XIRP1	xin actin binding repeat containing 1 [Source:HGNC Symbol;Acc:HGNC:14301]	3	19.1176	0.77572	0.0288099	1.9	0.95	52.73	9.87	16.35	7.64	29.65	33.86
ENSG00000151150	ANK3	ankyrin 3, node of Ranvier (ankyrin G) [Source:HGNC Symbol;Acc:HGNC:494]	10	36.1904	0.776448	0.0319095	17.06	3.78	142.99	58.26	26.93	4.77	30.75	4.98
ENSG00000180083	WFDC11	WAP four-disulfide core domain 11 [Source:HGNC Symbol;Acc:HGNC:20478]	20	16.1636	0.776891	0.0351532	14.22	7.57	39.55	19.75	4.81	7.64	9.88	25.89
ENSG00000108515	ENO3	enolase 3 (beta, muscle) [Source:HGNC Symbol;Acc:HGNC:3354]	17	2021.2	0.777343	2.64698e-07	1071.24	1178.88	2199.59	2357.12	1704.01	1963.37	2871.4	2823.97
ENSG00000239521	GATS	GATS, stromal antigen 3 opposite strand [Source:HGNC Symbol;Acc:HGNC:29954]	7	664.499	0.777421	0.0178601	245.53	322.63	931.96	1387.42	442.35	673.24	464.47	848.39
ENSG00000149212	SESN3	sestrin 3 [Source:HGNC Symbol;Acc:HGNC:23060]	11	647.251	0.779354	0.00376146	380.15	352.91	964.41	868.99	563.52	458.37	539.14	1050.53
ENSG00000188760	TMEM198	transmembrane protein 198 [Source:HGNC Symbol;Acc:HGNC:33704]	2	404.258	0.780105	1.57208e-06	246.48	280.05	521.25	510.53	305.8	332.32	502.91	534.72
ENSG00000133063	CHIT1	chitinase 1 (chitotriosidase) [Source:HGNC Symbol;Acc:HGNC:1936]	1	10.579	0.780192	0.0300097	6.64	2.84	19.27	15.8	0.96	5.73	16.47	16.93
ENSG00000064201	TSPAN32	tetraspanin 32 [Source:HGNC Symbol;Acc:HGNC:13410]	11	15.3895	0.780663	0.0217354	5.69	0	8.11	3.95	8.65	0.95	65.88	29.87
ENSG00000210049	MT-TF	mitochondrially encoded tRNA phenylalanine [Source:HGNC Symbol;Acc:HGNC:7481]	MT	385.1	0.781111	4.3642e-05	133.67	251.67	250.48	533.24	298.11	402.99	404.08	806.57
ENSG00000130208	APOC1	apolipoprotein C-I [Source:HGNC Symbol;Acc:HGNC:607]	19	87.144	0.78138	0.00706569	32.23	94.61	63.89	130.35	25	86.9	77.96	186.21
ENSG00000138769	CDKL2	cyclin-dependent kinase-like 2 (CDC2-related kinase) [Source:HGNC Symbol;Acc:HGNC:1782]	4	56.6514	0.781855	0.0340368	36.02	5.68	274.82	29.62	35.58	10.5	56	4.98
ENSG00000153902	LGI4	leucine-rich repeat LGI family, member 4 [Source:HGNC Symbol;Acc:HGNC:18712]	19	69.1269	0.782196	0.0198707	45.5	21.76	48.68	40.49	52.89	43.93	139.45	160.32
ENSG00000104970	KIR3DX1	killer cell immunoglobulin-like receptor, three domains, X1 [Source:HGNC Symbol;Acc:HGNC:25043]	19	17.1144	0.783314	0.0332185	8.53	7.57	14.2	26.66	10.58	9.55	32.94	26.89
ENSG00000151693	ASAP2	ArfGAP with SH3 domain, ankyrin repeat and PH domain 2 [Source:HGNC Symbol;Acc:HGNC:2721]	2	338.898	0.783584	0.0167058	184.86	270.59	202.82	324.88	165.4	197.67	670.91	694.04
ENSG00000105974	CAV1	caveolin 1, caveolae protein, 22kDa [Source:HGNC Symbol;Acc:HGNC:1527]	7	201.531	0.784082	0.00173124	187.7	157.06	433.02	325.87	114.43	81.17	131.77	181.23
ENSG00000151612	ZNF827	zinc finger protein 827 [Source:HGNC Symbol;Acc:HGNC:27193]	4	13.7516	0.784094	0.0322096	4.74	2.84	35.49	13.82	12.5	3.82	20.86	15.93
ENSG00000187583	PLEKHN1	pleckstrin homology domain containing, family N member 1 [Source:HGNC Symbol;Acc:HGNC:25284]	1	156.326	0.784402	0.000953569	66.36	75.69	135.89	99.74	146.17	134.65	338.2	253.92
ENSG00000197044	ZNF441	zinc finger protein 441 [Source:HGNC Symbol;Acc:HGNC:20875]	19	474.538	0.784423	0.000719548	421.86	389.8	596.29	552.99	281.76	240.65	743.38	569.57
ENSG00000064687	ABCA7	ATP-binding cassette, sub-family A (ABC1), member 7 [Source:HGNC Symbol;Acc:HGNC:37]	19	2372.35	0.784431	2.74455e-09	1099.68	1040.74	1701.67	2156.67	2420.42	2304.29	4376.82	3878.48
ENSG00000246334	PRR7-AS1	PRR7 antisense RNA 1 [Source:HGNC Symbol;Acc:HGNC:27961]	5	131.423	0.785811	0.000936928	135.56	94.61	205.86	161.95	74.05	65.89	158.12	155.34
ENSG00000112182	BACH2	BTB and CNC homology 1, basic leucine zipper transcription factor 2 [Source:HGNC Symbol;Acc:HGNC:14078]	6	1082.29	0.786214	4.7926e-10	806.75	1155.22	1370.05	2036.19	417.35	771.6	834.52	1266.61
ENSG00000184384	MAML2	mastermind-like 2 (Drosophila) [Source:HGNC Symbol;Acc:HGNC:16259]	11	10.3455	0.787407	0.0261583	3.79	0.95	9.13	3.95	4.81	2.86	48.31	8.96
ENSG00000102226	USP11	ubiquitin specific peptidase 11 [Source:HGNC Symbol;Acc:HGNC:12609]	X	1182.24	0.788131	0.00053604	712.9	767.31	1966.35	1754.76	821.23	958.77	1102.44	1374.15
ENSG00000153233	PTPRR	protein tyrosine phosphatase, receptor type, R [Source:HGNC Symbol;Acc:HGNC:9680]	12	73.1684	0.79113	0.0123668	27.49	35.01	90.26	106.65	65.39	64.94	101.02	94.6
ENSG00000226174	TEX22	testis expressed 22 [Source:HGNC Symbol;Acc:HGNC:40026]	14	163.761	0.791165	0.00256337	93.85	163.68	179.5	203.42	72.12	117.46	161.41	318.64
ENSG00000245573	BDNF-AS	BDNF antisense RNA [Source:HGNC Symbol;Acc:HGNC:20608]	11	38.8021	0.791388	0.0202835	26.54	24.6	56.79	67.15	28.85	15.28	38.43	52.78
ENSG00000177910	SPATA31C2	SPATA31 subfamily C, member 2 [Source:HGNC Symbol;Acc:HGNC:24508]	9	10.4337	0.791436	0.0299916	6.64	2.84	20.28	15.8	5.77	1.91	25.26	4.98
ENSG00000182053	TRIM49B	tripartite motif containing 49B [Source:HGNC Symbol;Acc:HGNC:42955]	11	460.771	0.791504	0.0289629	12.32	170.3	7.1	123.44	61.54	428.77	106.51	2776.18
ENSG00000162949	CAPN13	calpain 13 [Source:HGNC Symbol;Acc:HGNC:16663]	2	48.4446	0.792242	0.0258109	36.02	25.55	48.68	43.45	22.12	24.83	125.18	61.74
ENSG00000196954	CASP4	caspase 4, apoptosis-related cysteine peptidase [Source:HGNC Symbol;Acc:HGNC:1505]	11	205.905	0.793219	0.000462786	122.29	57.71	301.19	113.56	241.37	162.34	337.1	311.67
ENSG00000162006	MSLNL	mesothelin-like [Source:HGNC Symbol;Acc:HGNC:14170]	16	17.3208	0.793547	0.0145367	2.84	3.78	55.78	69.12	3.85	0	2.2	1
ENSG00000185634	SHC4	SHC (Src homology 2 domain containing) family, member 4 [Source:HGNC Symbol;Acc:HGNC:16743]	15	42.1872	0.794126	0.0313617	18.01	11.35	126.76	53.32	21.16	23.87	68.08	14.94
ENSG00000118263	KLF7	Kruppel-like factor 7 (ubiquitous) [Source:HGNC Symbol;Acc:HGNC:6350]	2	286.953	0.794626	0.000294931	384.89	60.55	750.44	103.69	292.34	75.44	427.14	201.14
ENSG00000169962	TAS1R3	taste receptor, type 1, member 3 [Source:HGNC Symbol;Acc:HGNC:15661]	1	112.379	0.795466	0.0243187	55.93	61.5	136.9	108.62	49.04	79.26	326.12	81.65
ENSG00000121104	FAM117A	family with sequence similarity 117, member A [Source:HGNC Symbol;Acc:HGNC:24179]	17	1049.65	0.795524	0.0145702	344.12	491.99	1385.27	2183.33	720.26	1116.33	834.52	1321.37
ENSG00000133985	TTC9	tetratricopeptide repeat domain 9 [Source:HGNC Symbol;Acc:HGNC:20267]	14	106.021	0.795962	0.00114669	55.93	70.96	95.33	122.45	69.24	93.58	172.39	168.28
ENSG00000143119	CD53	CD53 molecule [Source:HGNC Symbol;Acc:HGNC:1686]	1	53.5146	0.796509	0.0248961	15.17	4.73	200.79	110.6	32.7	13.37	31.84	18.92
ENSG00000181143	MUC16	mucin 16, cell surface associated [Source:HGNC Symbol;Acc:HGNC:15582]	19	9.87902	0.796593	0.0239878	2.84	0	11.16	7.9	7.69	2.86	29.65	16.93
ENSG00000100206	DMC1	DNA meiotic recombinase 1 [Source:HGNC Symbol;Acc:HGNC:2927]	22	259.932	0.796734	2.12195e-06	150.73	216.66	296.12	370.31	150.98	220.59	255.85	418.22
ENSG00000122707	RECK	reversion-inducing-cysteine-rich protein with kazal motifs [Source:HGNC Symbol;Acc:HGNC:11345]	9	735.621	0.79731	0.00122511	560.27	696.35	785.93	932.19	310.61	469.83	832.32	1297.47
ENSG00000140931	CMTM3	CKLF-like MARVEL transmembrane domain containing 3 [Source:HGNC Symbol;Acc:HGNC:19174]	16	36.0844	0.797541	0.0186488	19.91	15.14	52.73	19.75	36.54	14.32	94.43	35.85
ENSG00000172667	ZMAT3	zinc finger, matrin-type 3 [Source:HGNC Symbol;Acc:HGNC:29983]	3	1584.11	0.798365	0.00411911	1097.78	694.46	3627.45	2044.09	1386.67	934.89	1654.76	1232.75
ENSG00000047346	FAM214A	family with sequence similarity 214, member A [Source:HGNC Symbol;Acc:HGNC:25609]	15	3279.58	0.798439	3.09342e-05	2424.03	1860.09	5060.38	4535.51	2553.13	2376.87	3295.24	4131.41
ENSG00000167861	HID1	HID1 domain containing [Source:HGNC Symbol;Acc:HGNC:15736]	17	940.259	0.798816	1.60686e-07	562.16	702.03	1225.04	1330.14	568.32	851.81	879.54	1403.03
ENSG00000025708	TYMP	thymidine phosphorylase [Source:HGNC Symbol;Acc:HGNC:3148]	22	3504.73	0.798897	1.91071e-06	3636.53	1806.16	5508.61	2848.89	2823.35	1591.9	6854.02	2968.36
ENSG00000134504	KCTD1	potassium channel tetramerization domain containing 1 [Source:HGNC Symbol;Acc:HGNC:18249]	18	809.142	0.800352	3.43617e-08	588.71	670.81	1040.47	1422.96	475.05	554.82	744.48	975.84
ENSG00000196233	LCOR	ligand dependent nuclear receptor corepressor [Source:HGNC Symbol;Acc:HGNC:29503]	10	525.828	0.8014	3.4935e-08	345.07	430.49	637.87	692.23	346.19	381.02	605.02	768.73
ENSG00000206190	ATP10A	ATPase, class V, type 10A [Source:HGNC Symbol;Acc:HGNC:13542]	15	207.1	0.801473	1.53314e-05	152.63	122.05	294.09	208.36	183.67	120.32	375.53	200.15
ENSG00000157765	SLC34A2	solute carrier family 34 (type II sodium/phosphate cotransporter), member 2 [Source:HGNC Symbol;Acc:HGNC:11020]	4	77.6707	0.801585	0.0225742	2.84	24.6	1.01	10.86	3.85	37.24	24.16	516.8
ENSG00000179532	DNHD1	dynein heavy chain domain 1 [Source:HGNC Symbol;Acc:HGNC:26532]	11	1094.75	0.802023	2.7962e-10	742.28	652.83	1335.57	1024.02	949.13	780.19	1773.35	1500.61
ENSG00000197530	MIB2	mindbomb E3 ubiquitin protein ligase 2 [Source:HGNC Symbol;Acc:HGNC:30577]	1	1042.6	0.802443	0.00149953	410.48	733.25	1155.06	2065.82	664.49	1026.57	864.16	1420.95
ENSG00000124313	IQSEC2	IQ motif and Sec7 domain 2 [Source:HGNC Symbol;Acc:HGNC:29059]	X	16.1221	0.802496	0.0289274	5.69	4.73	11.16	6.91	6.73	9.55	27.45	56.76
ENSG00000262074	SNORD3B-2	small nucleolar RNA, C/D box 3B-2 [Source:HGNC Symbol;Acc:HGNC:33190]	17	57.9756	0.802659	0.0158769	42.66	22.71	79.1	24.69	38.47	33.42	125.18	97.58
ENSG00000258590	NBEAP1	neurobeachin pseudogene 1 [Source:HGNC Symbol;Acc:HGNC:1007]	15	11.2628	0.805506	0.027106	2.84	1.89	14.2	14.81	7.69	6.68	23.06	18.92
ENSG00000164287	CDC20B	cell division cycle 20B [Source:HGNC Symbol;Acc:HGNC:24222]	5	28.1448	0.805635	0.0284251	2.84	21.76	33.47	85.91	5.77	21.96	28.55	24.89
ENSG00000105639	JAK3	Janus kinase 3 [Source:HGNC Symbol;Acc:HGNC:6193]	19	1595.75	0.806692	5.22949e-11	953.69	1058.72	1642.85	2046.07	1134.72	1407.59	1812.88	2709.46
ENSG00000170345	FOS	FBJ murine osteosarcoma viral oncogene homolog [Source:HGNC Symbol;Acc:HGNC:3796]	14	2253.84	0.806796	0.00288763	99.54	124.89	406.66	381.17	2563.71	4275.3	4605.22	5574.26
ENSG00000174307	PHLDA3	pleckstrin homology-like domain, family A, member 3 [Source:HGNC Symbol;Acc:HGNC:8934]	1	2186.1	0.809381	4.73841e-05	1889.36	1718.17	2405.45	3019.73	1372.25	1163.13	3280.97	2639.76
ENSG00000047634	SCML1	sex comb on midleg-like 1 (Drosophila) [Source:HGNC Symbol;Acc:HGNC:10580]	X	62.058	0.809735	0.0185612	23.7	28.38	103.44	102.7	39.43	58.25	65.88	74.68
ENSG00000149926	FAM57B	family with sequence similarity 57, member B [Source:HGNC Symbol;Acc:HGNC:25295]	16	78.8109	0.810312	0.00499196	15.17	50.14	29.41	80.97	36.54	106	113.1	199.15
ENSG00000263740	RN7SL4P	RNA, 7SL, cytoplasmic 4, pseudogene [Source:HGNC Symbol;Acc:HGNC:10039]	3	80.6727	0.811002	0.00754135	70.15	27.44	118.65	35.55	56.74	45.84	184.47	106.55
ENSG00000188596	CFAP54	cilia and flagella associated 54 [Source:HGNC Symbol;Acc:HGNC:26456]	12	148.764	0.811647	0.0202816	80.58	50.14	412.74	213.3	137.51	63.98	137.26	94.6
ENSG00000207721	MIR186	microRNA 186 [Source:HGNC Symbol;Acc:HGNC:31557]	1	43.1962	0.811648	0.00878573	24.65	24.6	66.93	53.32	28.85	32.47	56	58.75
ENSG00000138166	DUSP5	dual specificity phosphatase 5 [Source:HGNC Symbol;Acc:HGNC:3071]	10	12479.8	0.813133	4.76234e-07	8404.96	5262.37	12731.1	8407.44	10574.1	10039.4	25322.1	19096.7
ENSG00000108771	DHX58	DEXH (Asp-Glu-X-His) box polypeptide 58 [Source:HGNC Symbol;Acc:HGNC:29517]	17	60.4106	0.813678	0.0187633	17.06	27.44	25.35	30.61	31.73	54.43	127.37	169.28
ENSG00000234289	H2BFS	H2B histone family, member S (pseudogene) [Source:HGNC Symbol;Acc:HGNC:4762]	21	49.0666	0.81388	0.0104752	26.54	14.19	54.76	52.34	55.77	30.56	96.63	61.74
ENSG00000139998	RAB15	RAB15, member RAS oncogene family [Source:HGNC Symbol;Acc:HGNC:20150]	14	180.333	0.814983	0.00157379	137.46	71.91	219.05	110.6	161.55	85.95	501.81	154.34
ENSG00000166013	TRIM53BP	tripartite motif containing 53B, pseudogene [Source:HGNC Symbol;Acc:HGNC:37144]	11	211.633	0.81708	0.0245245	7.58	79.47	9.13	52.34	16.35	183.35	27.45	1317.39
ENSG00000182704	TSKU	tsukushi, small leucine rich proteoglycan [Source:HGNC Symbol;Acc:HGNC:28850]	11	142.482	0.81734	0.00303915	43.61	128.67	146.03	166.88	98.09	115.55	202.04	238.98
ENSG00000165891	E2F7	E2F transcription factor 7 [Source:HGNC Symbol;Acc:HGNC:23820]	12	970.166	0.817448	0.00425773	524.24	153.27	1802.06	545.09	1515.53	534.77	1932.57	753.79
ENSG00000204116	CHIC1	cysteine-rich hydrophobic domain 1 [Source:HGNC Symbol;Acc:HGNC:1934]	X	988.145	0.818399	1.7387e-10	576.38	614.98	1049.6	1038.83	812.58	799.29	1382.44	1631.05
ENSG00000128596	CCDC136	coiled-coil domain containing 136 [Source:HGNC Symbol;Acc:HGNC:22225]	7	585.353	0.821784	0.000190034	156.42	271.54	205.86	428.57	335.61	702.84	715.93	1866.05
ENSG00000099365	STX1B	syntaxin 1B [Source:HGNC Symbol;Acc:HGNC:18539]	16	107.771	0.822028	0.001074	44.56	46.36	105.47	72.09	86.55	111.73	204.24	191.19
ENSG00000164930	FZD6	frizzled class receptor 6 [Source:HGNC Symbol;Acc:HGNC:4044]	8	1456.7	0.822154	1.53435e-07	1103.47	1405.95	2082.97	2005.58	662.56	987.42	1380.25	2025.37
ENSG00000115594	IL1R1	interleukin 1 receptor, type I [Source:HGNC Symbol;Acc:HGNC:5993]	2	164.526	0.823183	0.0239134	111.86	13.25	817.37	70.11	125.01	24.83	132.86	20.91
ENSG00000108551	RASD1	RAS, dexamethasone-induced 1 [Source:HGNC Symbol;Acc:HGNC:15828]	17	20.55	0.824085	0.0243187	5.69	9.46	8.11	24.69	4.81	20.05	31.84	59.75
ENSG00000160678	S100A1	S100 calcium binding protein A1 [Source:HGNC Symbol;Acc:HGNC:10486]	1	125.012	0.824846	0.00146523	132.72	66.23	237.3	196.51	73.08	62.07	108.71	123.47
ENSG00000188177	ZC3H6	zinc finger CCCH-type containing 6 [Source:HGNC Symbol;Acc:HGNC:24762]	2	285.235	0.826195	0.000203936	170.64	216.66	421.87	483.87	172.13	209.13	226.2	381.38
ENSG00000178809	TRIM73	tripartite motif containing 73 [Source:HGNC Symbol;Acc:HGNC:18162]	7	155.638	0.826308	0.00124119	83.42	77.58	211.95	211.32	122.13	139.42	192.16	207.12
ENSG00000174233	ADCY6	adenylate cyclase 6 [Source:HGNC Symbol;Acc:HGNC:237]	12	1584.43	0.828784	9.54867e-12	744.18	1053.99	1476.54	2004.59	1166.46	1576.62	2104.96	2548.15
ENSG00000184588	PDE4B	phosphodiesterase 4B, cAMP-specific [Source:HGNC Symbol;Acc:HGNC:8781]	1	29.8025	0.830519	0.0227489	19.91	5.68	83.16	43.45	16.35	16.23	30.75	22.9
ENSG00000186301	MST1P2	macrophage stimulating 1 (hepatocyte growth factor-like) pseudogene 2 [Source:HGNC Symbol;Acc:HGNC:7383]	1	230.216	0.830872	2.81577e-05	117.55	125.84	263.67	186.63	231.75	153.75	478.75	283.79
ENSG00000219061	TRIM51FP	tripartite motif-containing 51F, pseudogene [Source:HGNC Symbol;Acc:HGNC:43966]	11	53.2157	0.831382	0.0227905	0.95	9.46	6.08	11.85	8.65	49.66	5.49	333.58
ENSG00000128394	APOBEC3F	apolipoprotein B mRNA editing enzyme, catalytic polypeptide-like 3F [Source:HGNC Symbol;Acc:HGNC:17356]	22	231.389	0.831481	3.58801e-05	99.54	163.68	242.37	254.77	138.47	243.51	275.61	433.16
ENSG00000099954	CECR2	cat eye syndrome chromosome region, candidate 2 [Source:HGNC Symbol;Acc:HGNC:1840]	22	156.006	0.831791	0.0115642	36.97	127.73	55.78	134.3	55.77	131.78	210.83	494.89
ENSG00000169129	AFAP1L2	actin filament associated protein 1-like 2 [Source:HGNC Symbol;Acc:HGNC:25901]	10	409.273	0.831985	0.0195748	132.72	63.39	1522.17	99.74	376	222.5	452.4	405.27
ENSG00000142627	EPHA2	EPH receptor A2 [Source:HGNC Symbol;Acc:HGNC:3386]	1	297.32	0.832381	0.00228511	266.39	71.91	333.64	134.3	375.04	80.22	821.34	295.74
ENSG00000110665	C11orf21	chromosome 11 open reading frame 21 [Source:HGNC Symbol;Acc:HGNC:13231]	11	16.6702	0.832795	0.0219569	8.53	0.95	13.18	8.89	13.46	4.77	52.71	30.87
ENSG00000163947	ARHGEF3	Rho guanine nucleotide exchange factor (GEF) 3 [Source:HGNC Symbol;Acc:HGNC:683]	3	739.589	0.832832	0.000662392	308.1	678.37	1050.61	1301.5	407.73	589.2	533.65	1047.54
ENSG00000180891	CUEDC1	CUE domain containing 1 [Source:HGNC Symbol;Acc:HGNC:31350]	17	20.0204	0.833689	0.0203057	7.58	14.19	27.38	18.76	1.92	5.73	20.86	63.73
ENSG00000215218	UBE2QL1	ubiquitin-conjugating enzyme E2Q family-like 1 [Source:HGNC Symbol;Acc:HGNC:37269]	5	2090.88	0.83602	3.9168e-09	2164.28	807.99	4273.43	1742.91	1754.98	1134.48	3117.36	1731.63
ENSG00000135077	HAVCR2	hepatitis A virus cellular receptor 2 [Source:HGNC Symbol;Acc:HGNC:18437]	5	108.783	0.836147	0.0220178	61.62	20.81	477.64	131.34	70.2	21.96	64.78	21.91
ENSG00000167751	KLK2	kallikrein-related peptidase 2 [Source:HGNC Symbol;Acc:HGNC:6363]	19	21.4762	0.836441	0.0213416	5.69	8.52	27.38	42.46	17.31	12.41	35.14	22.9
ENSG00000142233	NTN5	netrin 5 [Source:HGNC Symbol;Acc:HGNC:25208]	19	18.7079	0.836787	0.0208687	5.69	4.73	14.2	11.85	9.62	18.14	40.63	44.81
ENSG00000248360	LINC00504	long intergenic non-protein coding RNA 504 [Source:HGNC Symbol;Acc:HGNC:43555]	4	15.4444	0.836944	0.0217998	9.48	3.78	29.41	8.89	13.46	2.86	41.73	13.94
ENSG00000229981	LINC01435	long intergenic non-protein coding RNA 1435 [Source:HGNC Symbol;Acc:HGNC:50753]	10	10.1028	0.837224	0.0147509	7.58	3.78	31.44	27.65	0	0	4.39	5.97
ENSG00000111540	RAB5B	RAB5B, member RAS oncogene family [Source:HGNC Symbol;Acc:HGNC:9784]	12	508.677	0.837476	1.57656e-06	452.2	401.16	666.27	737.65	262.53	310.36	540.24	699.02
ENSG00000124334	IL9R	interleukin 9 receptor [Source:HGNC Symbol;Acc:HGNC:6030]	X	190.291	0.837499	0.00142109	81.53	108.8	98.37	325.87	94.24	202.45	188.86	422.2
ENSG00000110719	TCIRG1	T-cell, immune regulator 1, ATPase, H+ transporting, lysosomal V0 subunit A3 [Source:HGNC Symbol;Acc:HGNC:11647]	11	7278.29	0.839336	1.3454e-06	3963.58	3407.96	5409.23	6159.93	6310.22	5848.1	15005.9	12121.4
ENSG00000183876	ARSI	arylsulfatase family, member I [Source:HGNC Symbol;Acc:HGNC:32521]	5	57.2279	0.839675	0.0119845	20.86	38.79	32.45	57.27	21.16	51.57	93.33	142.39
ENSG00000173209	AHSA2	AHA1, activator of heat shock 90kDa protein ATPase homolog 2 (yeast) [Source:HGNC Symbol;Acc:HGNC:20437]	2	3749.91	0.839781	1.10794e-10	2438.25	1942.4	3709.59	3700.1	3094.53	3010	6060.13	6044.26
ENSG00000005379	BZRAP1	benzodiazepine receptor (peripheral) associated protein 1 [Source:HGNC Symbol;Acc:HGNC:16831]	17	247.635	0.839924	0.00600287	104.28	142.87	402.6	471.03	131.74	239.69	181.18	307.69
ENSG00000067840	PDZD4	PDZ domain containing 4 [Source:HGNC Symbol;Acc:HGNC:21167]	X	46.9082	0.840228	0.0128297	2.84	40.68	14.2	61.22	18.27	47.75	43.92	146.38
ENSG00000132530	XAF1	XIAP associated factor 1 [Source:HGNC Symbol;Acc:HGNC:30932]	17	9.91582	0.84147	0.0166215	0.95	0	5.07	1.97	6.73	4.77	32.94	26.89
ENSG00000242258	LINC00996	long intergenic non-protein coding RNA 996 [Source:HGNC Symbol;Acc:HGNC:27800]	7	189.589	0.843519	0.00010859	36.97	86.1	56.79	155.04	105.78	277.89	262.43	535.72
ENSG00000151773	CCDC122	coiled-coil domain containing 122 [Source:HGNC Symbol;Acc:HGNC:26478]	13	65.538	0.844477	0.0102781	35.08	30.28	166.31	66.16	39.43	46.79	62.59	77.67
ENSG00000185745	IFIT1	interferon-induced protein with tetratricopeptide repeats 1 [Source:HGNC Symbol;Acc:HGNC:5407]	10	22.3334	0.845378	0.00817446	3.79	5.68	80.11	5.92	0	1.91	38.43	42.82
ENSG00000113504	SLC12A7	solute carrier family 12 (potassium/chloride transporter), member 7 [Source:HGNC Symbol;Acc:HGNC:10915]	5	1738.28	0.848064	6.3811e-08	936.62	1042.63	1814.23	1766.61	1353.01	1467.75	3216.18	2309.17
ENSG00000186086	NBPF6	neuroblastoma breakpoint family, member 6 [Source:HGNC Symbol;Acc:HGNC:31988]	1	275.588	0.848292	0.0025114	166.85	173.14	253.53	214.28	158.67	183.35	474.36	580.53
ENSG00000230522	MBD3L2	methyl-CpG binding domain protein 3-like 2 [Source:HGNC Symbol;Acc:HGNC:18532]	19	13.809	0.848687	0.0127725	0.95	0.95	0	0.99	0.96	7.64	4.39	94.6
ENSG00000122877	EGR2	early growth response 2 [Source:HGNC Symbol;Acc:HGNC:3239]	10	65.3153	0.850485	0.0179559	6.64	3.78	62.87	10.86	48.08	84.99	198.75	106.55
ENSG00000179630	LACC1	laccase (multicopper oxidoreductase) domain containing 1 [Source:HGNC Symbol;Acc:HGNC:26789]	13	311.815	0.851126	0.00748536	165.9	83.26	819.4	262.67	301.95	198.63	337.1	325.61
ENSG00000229474	PATL2	protein associated with topoisomerase II homolog 2 (yeast) [Source:HGNC Symbol;Acc:HGNC:33630]	15	58.6539	0.852265	0.00260929	33.18	21.76	86.2	41.47	54.81	41.06	102.12	88.62
ENSG00000235370	DNM1P51	dynamin 1 pseudogene 51 [Source:HGNC Symbol;Acc:HGNC:48500]	15	16.0864	0.852273	0.0188323	8.53	6.62	42.59	28.64	3.85	7.64	20.86	9.96
ENSG00000266714	MYO15B	myosin XVB [Source:HGNC Symbol;Acc:HGNC:14083]	17	71.9522	0.852984	0.0045842	18.01	29.33	59.83	85.91	72.12	68.76	114.2	127.46
ENSG00000213071	LPAL2	lipoprotein, Lp(a)-like 2, pseudogene [Source:HGNC Symbol;Acc:HGNC:21210]	6	89.7497	0.853402	0.0073143	58.78	43.52	72	79.99	60.58	47.75	159.22	196.16
ENSG00000115963	RND3	Rho family GTPase 3 [Source:HGNC Symbol;Acc:HGNC:671]	2	1514.81	0.855816	0.00444266	1240.93	237.48	3980.36	966.75	1734.78	483.2	3011.95	463.03
ENSG00000175779	C15orf53	chromosome 15 open reading frame 53 [Source:HGNC Symbol;Acc:HGNC:33796]	15	10.0911	0.85726	0.0129777	4.74	0	16.23	10.86	4.81	1.91	25.26	16.93
ENSG00000100311	PDGFB	platelet-derived growth factor beta polypeptide [Source:HGNC Symbol;Acc:HGNC:8800]	22	18.6688	0.859294	0.0177068	12.32	6.62	53.75	12.84	3.85	11.46	7.69	40.83
ENSG00000056558	TRAF1	TNF receptor-associated factor 1 [Source:HGNC Symbol;Acc:HGNC:12031]	9	3133.99	0.859449	1.2237e-06	1783.19	1648.16	4418.45	3563.83	2444.46	2841.92	4324.12	4047.76
ENSG00000105419	MEIS3	Meis homeobox 3 [Source:HGNC Symbol;Acc:HGNC:29537]	19	20.2206	0.859778	0.0176726	4.74	3.78	19.27	27.65	10.58	21.01	21.96	52.78
ENSG00000101445	PPP1R16B	protein phosphatase 1, regulatory subunit 16B [Source:HGNC Symbol;Acc:HGNC:15850]	20	554.303	0.859946	1.28864e-06	288.19	321.68	694.66	682.35	413.5	518.54	704.95	810.55
ENSG00000177076	ACER2	alkaline ceramidase 2 [Source:HGNC Symbol;Acc:HGNC:23675]	9	150.212	0.860266	0.0065852	91.96	79.47	309.3	313.03	111.55	64.94	132.86	98.58
ENSG00000162572	SCNN1D	sodium channel, non voltage gated 1 delta subunit [Source:HGNC Symbol;Acc:HGNC:10601]	1	85.1673	0.860825	0.00218857	60.67	35.01	85.18	105.66	66.35	56.34	152.63	119.49
ENSG00000205913	SRRM2-AS1	SRRM2 antisense RNA 1 [Source:HGNC Symbol;Acc:HGNC:44162]	16	55.2701	0.862171	0.00616444	25.6	14.19	44.62	56.29	44.24	52.52	113.1	91.61
ENSG00000155428	TRIM74	tripartite motif containing 74 [Source:HGNC Symbol;Acc:HGNC:17453]	7	68.0381	0.862501	0.00238958	39.82	28.38	78.09	89.86	47.12	60.16	93.33	107.54
ENSG00000265939	UBE2CP2	ubiquitin-conjugating enzyme E2C pseudogene 2 [Source:HGNC Symbol;Acc:HGNC:43551]	18	12.2183	0.86458	0.0156873	1.9	7.57	15.21	15.8	4.81	3.82	19.76	28.88
ENSG00000023445	BIRC3	baculoviral IAP repeat containing 3 [Source:HGNC Symbol;Acc:HGNC:591]	11	288.494	0.865419	0.0137147	92.9	58.66	152.12	33.57	241.37	85.95	1404.4	238.98
ENSG00000145882	PCYOX1L	prenylcysteine oxidase 1 like [Source:HGNC Symbol;Acc:HGNC:28477]	5	1230.65	0.86635	8.08122e-10	863.63	652.83	1769.61	1006.25	1046.25	816.48	2008.33	1681.84
ENSG00000070808	CAMK2A	calcium/calmodulin-dependent protein kinase II alpha [Source:HGNC Symbol;Acc:HGNC:1460]	5	22.1371	0.866642	0.0161019	4.74	16.08	19.27	19.75	3.85	8.59	24.16	80.66
ENSG00000143194	MAEL	maelstrom spermatogenic transposon silencer [Source:HGNC Symbol;Acc:HGNC:25929]	1	15.6972	0.866769	0.0167607	6.64	6.62	20.28	15.8	8.65	6.68	23.06	37.84
ENSG00000167261	DPEP2	dipeptidase 2 [Source:HGNC Symbol;Acc:HGNC:23028]	16	12.3545	0.867073	0.00801494	3.79	1.89	8.11	10.86	0.96	0.95	27.45	44.81
ENSG00000139626	ITGB7	integrin, beta 7 [Source:HGNC Symbol;Acc:HGNC:6162]	12	66729	0.867216	6.72366e-05	32717.3	20512.1	99235.1	48527.9	75480.3	56493.8	123418	77447.2
ENSG00000171617	ENC1	ectodermal-neural cortex 1 (with BTB domain) [Source:HGNC Symbol;Acc:HGNC:3345]	5	810.36	0.867345	0.00245066	543.2	319.79	1748.31	1202.76	706.8	443.1	923.46	595.46
ENSG00000166147	FBN1	fibrillin 1 [Source:HGNC Symbol;Acc:HGNC:3603]	15	2308.83	0.867588	2.11569e-05	2240.12	1867.66	2988.56	3320.91	1152.03	1131.61	2879.08	2890.69
ENSG00000173988	LRRC63	leucine rich repeat containing 63 [Source:HGNC Symbol;Acc:HGNC:34296]	13	32.7863	0.868561	0.00792756	19.91	9.46	39.55	21.72	27.89	19.1	76.86	47.8
ENSG00000196220	SRGAP3	SLIT-ROBO Rho GTPase activating protein 3 [Source:HGNC Symbol;Acc:HGNC:19744]	3	110.541	0.868763	0.00182503	142.2	67.18	241.36	122.45	58.66	26.74	125.18	100.57
ENSG00000183128	CALHM3	calcium homeostasis modulator 3 [Source:HGNC Symbol;Acc:HGNC:23458]	10	24.4188	0.869167	0.0150998	16.12	7.57	29.41	13.82	4.81	5.73	79.06	38.83
ENSG00000121753	ADGRB2	adhesion G protein-coupled receptor B2 [Source:HGNC Symbol;Acc:HGNC:944]	1	574.082	0.870085	0.0100663	58.78	409.67	53.75	510.53	169.25	586.34	1082.68	1721.67
ENSG00000186628	FSD2	fibronectin type III and SPRY domain containing 2 [Source:HGNC Symbol;Acc:HGNC:18024]	15	15.3364	0.871105	0.0159425	6.64	3.78	28.39	17.77	14.42	1.91	31.84	17.92
ENSG00000112276	BVES	blood vessel epicardial substance [Source:HGNC Symbol;Acc:HGNC:1152]	6	185.717	0.871429	2.30654e-05	127.03	83.26	239.33	133.31	170.21	114.59	338.2	279.81
ENSG00000225581	TRIM53AP	tripartite motif containing 53A, pseudogene [Source:HGNC Symbol;Acc:HGNC:19025]	11	238.753	0.873224	0.0145435	6.64	88.94	11.16	58.26	19.23	196.72	38.43	1490.65
ENSG00000131080	EDA2R	ectodysplasin A2 receptor [Source:HGNC Symbol;Acc:HGNC:17756]	X	2259.61	0.873463	4.43444e-09	1773.71	1457.98	3797.82	3154.02	1616.5	1340.75	2438.77	2497.36
ENSG00000120952	PRAMEF2	PRAME family member 2 [Source:HGNC Symbol;Acc:HGNC:28841]	1	153.354	0.873771	0.0142037	5.69	48.25	16.23	31.6	40.39	130.83	84.55	869.3
ENSG00000136856	SLC2A8	solute carrier family 2 (facilitated glucose transporter), member 8 [Source:HGNC Symbol;Acc:HGNC:13812]	9	2904.05	0.87401	2.07207e-07	1808.78	1599.9	3406.37	4003.26	2481.01	2038.81	4904.98	2989.27
ENSG00000078900	TP73	tumor protein p73 [Source:HGNC Symbol;Acc:HGNC:12003]	1	1480.41	0.874288	0.000823513	74.89	1985.92	189.64	2787.67	218.29	2025.44	917.97	3643.48
ENSG00000128294	TPST2	tyrosylprotein sulfotransferase 2 [Source:HGNC Symbol;Acc:HGNC:12021]	22	2530	0.875526	9.91187e-10	1551.87	1579.09	3518.94	3230.06	1839.6	2034.04	3239.24	3247.17
ENSG00000202198	RN7SK	RNA, 7SK small nuclear [Source:HGNC Symbol;Acc:HGNC:10037]	6	177.316	0.877061	0.00187289	157.37	116.37	309.3	138.25	75.01	97.4	225.1	299.72
ENSG00000113369	ARRDC3	arrestin domain containing 3 [Source:HGNC Symbol;Acc:HGNC:29263]	5	4302.83	0.877209	3.98734e-14	2767.21	2420.2	5468.05	5042.09	3629.19	3202.89	6174.33	5718.65
ENSG00000112343	TRIM38	tripartite motif containing 38 [Source:HGNC Symbol;Acc:HGNC:10059]	6	1041.47	0.877925	0.000123634	619.99	539.29	1649.95	1503.94	771.23	824.12	1000.32	1422.94
ENSG00000188993	LRRC66	leucine rich repeat containing 66 [Source:HGNC Symbol;Acc:HGNC:34299]	4	29.2184	0.879769	0.00808176	17.06	11.35	40.56	36.54	20.19	19.1	46.12	42.82
ENSG00000185339	TCN2	transcobalamin II [Source:HGNC Symbol;Acc:HGNC:11653]	22	870.599	0.880537	1.70334e-11	696.78	210.99	1195.63	414.74	916.43	593.02	1696.49	1240.72
ENSG00000136842	TMOD1	tropomodulin 1 [Source:HGNC Symbol;Acc:HGNC:11871]	9	96.1634	0.882347	0.00234432	52.14	70.01	147.05	85.91	62.51	53.48	154.82	143.39
ENSG00000133874	RNF122	ring finger protein 122 [Source:HGNC Symbol;Acc:HGNC:21147]	8	1952.98	0.882772	7.21701e-06	1069.34	1228.07	1946.07	1746.86	1269.35	1570.89	3625.76	3167.51
ENSG00000203811	HIST2H3C	histone cluster 2, H3c [Source:HGNC Symbol;Acc:HGNC:20503]	1	144.24	0.882786	0.0135388	38.87	27.44	290.03	248.85	108.66	118.41	171.3	150.36
ENSG00000100122	CRYBB1	crystallin, beta B1 [Source:HGNC Symbol;Acc:HGNC:2397]	22	237.71	0.883327	0.00741267	50.24	7.57	712.91	205.4	41.35	70.67	726.91	86.63
ENSG00000172824	CES4A	carboxylesterase 4A [Source:HGNC Symbol;Acc:HGNC:26741]	16	631.458	0.88473	2.67178e-09	326.11	315.06	519.22	611.25	456.77	611.17	967.38	1244.7
ENSG00000203852	HIST2H3A	histone cluster 2, H3a [Source:HGNC Symbol;Acc:HGNC:20505]	1	144.244	0.888745	0.012743	38.87	27.44	290.03	248.85	107.7	118.41	171.3	151.36
ENSG00000231793	DOC2GP	double C2-like domains, gamma, pseudogene [Source:HGNC Symbol;Acc:HGNC:37962]	11	100.408	0.890072	0.00109827	52.14	66.23	175.44	139.24	52.89	83.08	98.82	135.42
ENSG00000137872	SEMA6D	sema domain, transmembrane domain (TM), and cytoplasmic domain, (semaphorin) 6D [Source:HGNC Symbol;Acc:HGNC:16770]	15	27.8949	0.891673	0.0131397	35.08	0	98.37	2.96	14.42	0.95	71.37	0
ENSG00000031081	ARHGAP31	Rho GTPase activating protein 31 [Source:HGNC Symbol;Acc:HGNC:29216]	3	78.928	0.892486	0.00273862	66.36	38.79	115.61	58.26	55.77	30.56	162.51	103.56
ENSG00000158055	GRHL3	grainyhead-like 3 (Drosophila) [Source:HGNC Symbol;Acc:HGNC:25839]	1	16.0409	0.893006	0.0130846	5.69	6.62	37.52	18.76	8.65	5.73	16.47	28.88
ENSG00000174791	RIN1	Ras and Rab interactor 1 [Source:HGNC Symbol;Acc:HGNC:18749]	11	41.7091	0.894049	0.00725583	25.6	28.38	45.63	51.35	19.23	20.05	53.8	89.62
ENSG00000161031	PGLYRP2	peptidoglycan recognition protein 2 [Source:HGNC Symbol;Acc:HGNC:30013]	19	50.4048	0.898808	0.0115215	21.8	2.84	33.47	7.9	43.27	8.59	273.41	11.95
ENSG00000153814	JAZF1	JAZF zinc finger 1 [Source:HGNC Symbol;Acc:HGNC:28917]	7	174.392	0.901084	0.00269027	149.78	58.66	664.24	112.57	112.51	49.66	147.14	100.57
ENSG00000110324	IL10RA	interleukin 10 receptor, alpha [Source:HGNC Symbol;Acc:HGNC:5964]	11	1165.4	0.902782	1.35947e-07	753.66	576.19	1576.93	932.19	845.27	911.02	2178.53	1549.4
ENSG00000205832	C16orf96	chromosome 16 open reading frame 96 [Source:HGNC Symbol;Acc:HGNC:40031]	16	21.4665	0.90506	0.0107923	9.48	9.46	22.31	17.77	6.73	15.28	32.94	57.75
ENSG00000066923	STAG3	stromal antigen 3 [Source:HGNC Symbol;Acc:HGNC:11356]	7	453.351	0.905157	6.8704e-05	219.94	259.24	526.32	797.89	269.26	436.41	411.77	705.99
ENSG00000186496	ZNF396	zinc finger protein 396 [Source:HGNC Symbol;Acc:HGNC:18824]	18	65.569	0.905397	0.000891025	37.92	21.76	101.41	41.47	60.58	43.93	121.88	95.59
ENSG00000172508	CARNS1	carnosine synthase 1 [Source:HGNC Symbol;Acc:HGNC:29268]	11	59.942	0.905695	0.00372268	42.66	35.01	82.14	122.45	25.96	36.29	81.26	53.77
ENSG00000204060	FOXO6	forkhead box O6 [Source:HGNC Symbol;Acc:HGNC:24814]	1	93.3796	0.906629	0.00168683	53.09	42.58	81.13	71.1	54.81	70.67	184.47	189.19
ENSG00000172086	KRCC1	lysine-rich coiled-coil 1 [Source:HGNC Symbol;Acc:HGNC:28039]	2	607.321	0.907702	1.50539e-06	492.96	478.74	1089.15	671.49	320.22	328.5	724.71	752.79
ENSG00000123933	MXD4	MAX dimerization protein 4 [Source:HGNC Symbol;Acc:HGNC:13906]	4	1609.51	0.908958	6.02766e-06	865.52	844.89	1921.73	2467.72	1306.86	1276.77	1886.45	2306.18
ENSG00000167371	PRRT2	proline-rich transmembrane protein 2 [Source:HGNC Symbol;Acc:HGNC:30500]	16	33.867	0.910564	0.0104325	7.58	5.68	37.52	51.35	23.08	31.51	39.53	74.68
ENSG00000243323	PTPRVP	protein tyrosine phosphatase, receptor type, V, pseudogene [Source:HGNC Symbol;Acc:HGNC:13421]	1	405.247	0.910635	4.04497e-08	136.51	130.57	216	284.4	401.96	402.99	830.12	839.43
ENSG00000144802	NFKBIZ	nuclear factor of kappa light polypeptide gene enhancer in B-cells inhibitor, zeta [Source:HGNC Symbol;Acc:HGNC:29805]	3	950.008	0.912869	4.96885e-05	428.5	111.64	1022.22	378.21	1482.83	590.16	2734.14	852.37
ENSG00000135679	MDM2	MDM2 proto-oncogene, E3 ubiquitin protein ligase [Source:HGNC Symbol;Acc:HGNC:6973]	12	54618.2	0.913098	0.000143923	35026.7	32208.1	104342	98873.8	31987.7	36167.7	43399.3	54940
ENSG00000100298	APOBEC3H	apolipoprotein B mRNA editing enzyme, catalytic polypeptide-like 3H [Source:HGNC Symbol;Acc:HGNC:24100]	22	644.959	0.913756	2.33543e-06	382.99	202.47	845.76	518.43	783.73	413.49	1115.62	897.18
ENSG00000169116	PARM1	prostate androgen-regulated mucin-like protein 1 [Source:HGNC Symbol;Acc:HGNC:24536]	4	1200.44	0.916181	0.00013814	941.36	770.15	2934.82	1996.69	571.21	604.48	1040.95	743.83
ENSG00000167562	ZNF701	zinc finger protein 701 [Source:HGNC Symbol;Acc:HGNC:25597]	19	24.2495	0.916287	0.00706569	9.48	9.46	30.42	27.65	16.35	17.19	40.63	42.82
ENSG00000135318	NT5E	5'-nucleotidase, ecto (CD73) [Source:HGNC Symbol;Acc:HGNC:8021]	6	283.332	0.917998	3.76288e-05	181.07	296.14	321.47	470.04	100.01	179.53	304.16	414.24
ENSG00000171219	CDC42BPG	CDC42 binding protein kinase gamma (DMPK-like) [Source:HGNC Symbol;Acc:HGNC:29829]	11	75.4768	0.918667	0.00491299	54.04	16.08	93.3	22.71	75.97	20.05	214.12	107.54
ENSG00000099889	ARVCF	armadillo repeat gene deleted in velocardiofacial syndrome [Source:HGNC Symbol;Acc:HGNC:728]	22	682.253	0.918931	4.61746e-10	375.41	356.69	816.35	687.29	651.99	441.19	1402.21	726.9
ENSG00000104856	RELB	v-rel avian reticuloendotheliosis viral oncogene homolog B [Source:HGNC Symbol;Acc:HGNC:9956]	19	826.958	0.919937	8.10846e-07	430.39	563.89	908.64	807.76	608.71	558.64	1563.62	1174
ENSG00000167103	PIP5KL1	phosphatidylinositol-4-phosphate 5-kinase-like 1 [Source:HGNC Symbol;Acc:HGNC:28711]	9	31.154	0.920029	0.00852019	10.43	12.3	39.55	72.09	19.23	20.05	41.73	33.86
ENSG00000155363	MOV10	Mov10 RISC complex RNA helicase [Source:HGNC Symbol;Acc:HGNC:7200]	1	1422.64	0.920897	3.31158e-06	547.94	800.42	1528.25	1945.34	1074.14	1442.93	1927.08	2114.99
ENSG00000137075	RNF38	ring finger protein 38 [Source:HGNC Symbol;Acc:HGNC:18052]	9	2628.86	0.921275	2.0735e-05	2135.84	2302.88	2784.73	4441.7	1156.84	1354.12	3088.81	3765.96
ENSG00000198121	LPAR1	lysophosphatidic acid receptor 1 [Source:HGNC Symbol;Acc:HGNC:3166]	9	101.982	0.921361	0.000414988	63.52	63.39	118.65	187.62	57.7	69.71	142.75	112.52
ENSG00000144677	CTDSPL	CTD (carboxy-terminal domain, RNA polymerase II, polypeptide A) small phosphatase-like [Source:HGNC Symbol;Acc:HGNC:16890]	3	232.191	0.921785	0.00531107	110.92	141.92	145.02	175.77	100.97	121.28	472.16	589.49
ENSG00000204580	DDR1	discoidin domain receptor tyrosine kinase 1 [Source:HGNC Symbol;Acc:HGNC:2730]	6	726.073	0.92187	2.33234e-07	415.22	429.54	710.89	689.26	498.12	548.14	1219.93	1297.47
ENSG00000133687	TMTC1	transmembrane and tetratricopeptide repeat containing 1 [Source:HGNC Symbol;Acc:HGNC:24099]	12	21.6862	0.922095	0.00984751	14.22	2.84	24.34	9.87	10.58	4.77	88.94	17.92
ENSG00000111319	SCNN1A	sodium channel, non voltage gated 1 alpha subunit [Source:HGNC Symbol;Acc:HGNC:10599]	12	28.1762	0.922689	0.00621773	9.48	15.14	27.38	29.62	16.35	19.1	40.63	67.71
ENSG00000138600	SPPL2A	signal peptide peptidase like 2A [Source:HGNC Symbol;Acc:HGNC:30227]	15	1467.85	0.923604	4.49339e-08	1136.65	919.64	2737.07	2190.24	973.17	819.35	1606.45	1360.21
ENSG00000263934	SNORD3A	small nucleolar RNA, C/D box 3A [Source:HGNC Symbol;Acc:HGNC:33189]	17	103.787	0.924175	0.00195089	80.58	27.44	153.13	39.5	55.77	74.49	236.08	163.3
ENSG00000160145	KALRN	kalirin, RhoGEF kinase [Source:HGNC Symbol;Acc:HGNC:4814]	3	144.548	0.92515	0.00142309	55.93	73.8	249.47	162.93	114.43	108.86	166.9	224.05
ENSG00000228252	COL6A4P2	collagen, type VI, alpha 4 pseudogene 2 [Source:HGNC Symbol;Acc:HGNC:38501]	3	96.9294	0.927267	0.00909047	27.49	20.81	265.7	158	76.93	46.79	112	67.71
ENSG00000161896	IP6K3	inositol hexakisphosphate kinase 3 [Source:HGNC Symbol;Acc:HGNC:17269]	6	12.5483	0.931444	0.00303915	0.95	0.95	0	8.89	0	0.95	10.98	77.67
ENSG00000154975	CA10	carbonic anhydrase X [Source:HGNC Symbol;Acc:HGNC:1369]	17	45.5599	0.931702	0.00425773	71.1	16.08	124.73	52.34	16.35	6.68	48.31	28.88
ENSG00000137709	POU2F3	POU class 2 homeobox 3 [Source:HGNC Symbol;Acc:HGNC:19864]	11	17.4132	0.93174	0.00887503	7.58	2.84	63.89	10.86	9.62	5.73	20.86	17.92
ENSG00000145214	DGKQ	diacylglycerol kinase, theta 110kDa [Source:HGNC Symbol;Acc:HGNC:2856]	4	64.5932	0.932198	0.000796646	26.54	36.9	56.79	84.92	31.73	64.94	94.43	120.49
ENSG00000115266	APC2	adenomatosis polyposis coli 2 [Source:HGNC Symbol;Acc:HGNC:24036]	19	38.6023	0.932333	0.00869073	4.74	24.6	66.93	88.87	12.5	28.65	30.75	51.78
ENSG00000197093	GAL3ST4	galactose-3-O-sulfotransferase 4 [Source:HGNC Symbol;Acc:HGNC:24145]	7	33.247	0.932794	0.00457286	10.43	16.08	30.42	57.27	19.23	27.69	35.14	69.7
ENSG00000135898	GPR55	G protein-coupled receptor 55 [Source:HGNC Symbol;Acc:HGNC:4511]	2	1919.21	0.934225	0.000407285	770.72	1133.46	2832.39	3602.34	1211.65	1637.74	1626.21	2539.19
ENSG00000128510	CPA4	carboxypeptidase A4 [Source:HGNC Symbol;Acc:HGNC:15740]	7	23.3299	0.934726	0.00857519	12.32	0	25.35	2.96	20.19	6.68	92.24	26.89
ENSG00000135362	PRR5L	proline rich 5 like [Source:HGNC Symbol;Acc:HGNC:25878]	11	10.1629	0.935515	0.0075296	2.84	1.89	14.2	5.92	4.81	2.86	31.84	16.93
ENSG00000135124	P2RX4	purinergic receptor P2X, ligand gated ion channel, 4 [Source:HGNC Symbol;Acc:HGNC:8535]	12	803.498	0.936626	3.2549e-07	499.6	482.53	987.74	710.99	507.74	592.07	1289.11	1358.22
ENSG00000164050	PLXNB1	plexin B1 [Source:HGNC Symbol;Acc:HGNC:9103]	3	894.548	0.937865	1.635e-05	336.54	472.12	442.15	943.05	676.99	689.47	1564.72	2031.35
ENSG00000189275	LINC01164	long intergenic non-protein coding RNA 1164 [Source:HGNC Symbol;Acc:HGNC:49533]	10	10.3161	0.937983	0.00301254	0.95	0.95	58.82	9.87	0.96	0	10.98	0
ENSG00000159314	ARHGAP27	Rho GTPase activating protein 27 [Source:HGNC Symbol;Acc:HGNC:31813]	17	1604.81	0.938158	1.04383e-05	930.94	856.25	1319.35	1478.26	1009.71	1200.37	2890.06	3153.57
ENSG00000231389	HLA-DPA1	major histocompatibility complex, class II, DP alpha 1 [Source:HGNC Symbol;Acc:HGNC:4938]	6	88.144	0.939301	0.00234663	32.23	48.25	96.34	60.24	56.74	59.21	220.71	131.44
ENSG00000111186	WNT5B	wingless-type MMTV integration site family, member 5B [Source:HGNC Symbol;Acc:HGNC:16265]	12	100.542	0.94158	0.00052198	24.65	80.42	95.33	173.8	60.58	86.9	105.41	177.25
ENSG00000196427	NBPF4	neuroblastoma breakpoint family, member 4 [Source:HGNC Symbol;Acc:HGNC:26550]	1	237.535	0.94331	0.000445167	134.62	140.97	212.96	206.38	128.86	157.57	415.06	503.85
ENSG00000197191	CYSRT1	cysteine-rich tail protein 1 [Source:HGNC Symbol;Acc:HGNC:30529]	9	69.1198	0.943311	0.00201761	28.44	35.95	73.02	129.36	39.43	57.3	109.8	79.66
ENSG00000175938	ORAI3	ORAI calcium release-activated calcium modulator 3 [Source:HGNC Symbol;Acc:HGNC:28185]	16	263.481	0.944158	3.43617e-08	123.24	162.73	274.82	330.81	145.21	272.16	312.94	485.93
ENSG00000114670	NEK11	NIMA-related kinase 11 [Source:HGNC Symbol;Acc:HGNC:18593]	3	95.4155	0.944859	0.000155669	65.41	46.36	158.2	74.06	79.82	44.88	180.08	114.51
ENSG00000157343	ARMC12	armadillo repeat containing 12 [Source:HGNC Symbol;Acc:HGNC:21099]	6	26.1472	0.945582	0.00616109	10.43	9.46	36.51	18.76	22.12	10.5	51.61	49.79
ENSG00000110944	IL23A	interleukin 23, alpha subunit p19 [Source:HGNC Symbol;Acc:HGNC:15488]	12	54.6683	0.94818	0.00165918	23.7	17.03	39.55	39.5	42.31	40.11	140.55	94.6
ENSG00000269800	PLEKHA3P1	pleckstrin homology domain containing, family A member 3 pseudogene 1 [Source:HGNC Symbol;Acc:HGNC:19648]	19	51.6426	0.949406	0.00165918	38.87	38.79	110.54	72.09	16.35	26.74	56	53.77
ENSG00000145476	CYP4V2	cytochrome P450, family 4, subfamily V, polypeptide 2 [Source:HGNC Symbol;Acc:HGNC:23198]	4	1275.6	0.950662	4.02806e-09	975.49	755.01	1822.34	1216.58	953.94	666.55	2160.96	1653.96
ENSG00000196981	WDR5B	WD repeat domain 5B [Source:HGNC Symbol;Acc:HGNC:17826]	3	210.507	0.951224	0.00186927	131.77	90.83	463.45	408.82	136.55	105.04	193.26	154.34
ENSG00000206585	RNVU1-7	RNA, variant U1 small nuclear 7 [Source:HGNC Symbol;Acc:HGNC:37500]	1	31.9475	0.951472	0.00731292	31.28	5.68	63.89	8.89	12.5	4.77	86.75	41.82
ENSG00000204455	TRIM51BP	tripartite motif-containing 51B, pseudogene [Source:HGNC Symbol;Acc:HGNC:37145]	11	388.779	0.953082	0.00634616	10.43	101.24	5.07	106.65	40.39	326.59	81.26	2438.61
ENSG00000105928	DFNA5	deafness, autosomal dominant 5 [Source:HGNC Symbol;Acc:HGNC:2810]	7	60.9099	0.953146	0.00296167	25.6	25.55	75.04	86.9	61.54	26.74	82.35	103.56
ENSG00000116183	PAPPA2	pappalysin 2 [Source:HGNC Symbol;Acc:HGNC:14615]	1	23.0863	0.953603	0.00648204	4.74	3.78	65.92	46.41	13.46	6.68	30.75	12.94
ENSG00000179841	AKAP5	A kinase (PRKA) anchor protein 5 [Source:HGNC Symbol;Acc:HGNC:375]	14	222.653	0.958484	0.0023951	106.18	85.15	147.05	108.62	141.36	115.55	608.32	469
ENSG00000110492	MDK	midkine (neurite growth-promoting factor 2) [Source:HGNC Symbol;Acc:HGNC:6972]	11	178.067	0.959561	3.51142e-07	111.86	97.45	228.17	207.37	101.93	152.79	237.18	287.77
ENSG00000189058	APOD	apolipoprotein D [Source:HGNC Symbol;Acc:HGNC:612]	3	17.5038	0.962043	0.00653818	2.84	9.46	20.28	44.44	8.65	8.59	20.86	24.89
ENSG00000189171	S100A13	S100 calcium binding protein A13 [Source:HGNC Symbol;Acc:HGNC:10490]	1	149.637	0.962078	4.93397e-06	136.51	110.7	341.75	197.5	56.74	74.49	124.08	155.34
ENSG00000172346	CSDC2	cold shock domain containing C2, RNA binding [Source:HGNC Symbol;Acc:HGNC:30359]	22	19.2958	0.962543	0.00573629	2.84	6.62	8.11	9.87	5.77	5.73	41.73	73.69
ENSG00000151490	PTPRO	protein tyrosine phosphatase, receptor type, O [Source:HGNC Symbol;Acc:HGNC:9678]	12	79.1917	0.966403	0.00633434	28.44	12.3	228.17	164.91	57.7	22.92	81.26	37.84
ENSG00000136383	ALPK3	alpha-kinase 3 [Source:HGNC Symbol;Acc:HGNC:17574]	15	94.1147	0.968085	0.000151307	71.1	52.04	127.78	100.72	53.85	53.48	162.51	131.44
ENSG00000143318	CASQ1	calsequestrin 1 (fast-twitch, skeletal muscle) [Source:HGNC Symbol;Acc:HGNC:1512]	1	13.1357	0.968519	0.0054257	1.9	0	8.11	2.96	6.73	6.68	53.8	24.89
ENSG00000233791	LINC01136	long intergenic non-protein coding RNA 1136 [Source:HGNC Symbol;Acc:HGNC:49452]	1	33.3753	0.969252	0.00274258	9.48	6.62	22.31	23.7	27.89	28.65	74.67	73.69
ENSG00000144843	ADPRH	ADP-ribosylarginine hydrolase [Source:HGNC Symbol;Acc:HGNC:269]	3	333.684	0.970455	5.29126e-05	202.87	137.19	583.11	441.41	273.1	223.46	435.93	372.41
ENSG00000104415	WISP1	WNT1 inducible signaling pathway protein 1 [Source:HGNC Symbol;Acc:HGNC:12769]	8	259.717	0.972042	0.00445133	8.53	170.3	12.17	205.4	10.58	272.16	102.12	1296.48
ENSG00000110799	VWF	von Willebrand factor [Source:HGNC Symbol;Acc:HGNC:12726]	12	52.2157	0.972916	0.00231821	11.38	17.03	17.24	34.56	31.73	44.88	85.65	175.25
ENSG00000233627	C4A-AS1	C4A antisense RNA 1 [Source:HGNC Symbol;Acc:HGNC:39753]	6	129.976	0.973239	0.00128131	107.12	27.44	355.95	122.45	121.17	36.29	219.61	49.79
ENSG00000155090	KLF10	Kruppel-like factor 10 [Source:HGNC Symbol;Acc:HGNC:11810]	8	4339.08	0.973517	7.69201e-16	1831.53	3310.5	4268.36	6291.26	2130.01	4418.54	4441.61	8020.84
ENSG00000118898	PPL	periplakin [Source:HGNC Symbol;Acc:HGNC:9273]	16	31.5536	0.974865	0.00503709	16.12	13.25	46.65	93.81	18.27	8.59	31.84	23.9
ENSG00000229776	C4B-AS1	C4B antisense RNA 1 [Source:HGNC Symbol;Acc:HGNC:39752]	6	130.612	0.975933	0.00121955	108.07	27.44	358.99	122.45	121.17	36.29	220.71	49.79
ENSG00000182700	IGIP	IgA-inducing protein [Source:HGNC Symbol;Acc:HGNC:33847]	5	213.896	0.9772	7.97511e-07	148.84	183.55	377.25	432.52	86.55	115.55	154.82	212.1
ENSG00000106069	CHN2	chimerin 2 [Source:HGNC Symbol;Acc:HGNC:1944]	7	409.537	0.977705	0.00165134	346.97	76.64	1298.05	421.66	356.76	121.28	413.96	240.97
ENSG00000213413	PVRIG	poliovirus receptor related immunoglobulin domain containing [Source:HGNC Symbol;Acc:HGNC:32190]	7	75.8072	0.977964	0.00184791	21.8	31.22	90.26	116.52	44.24	78.31	107.61	116.5
ENSG00000100100	PIK3IP1	phosphoinositide-3-kinase interacting protein 1 [Source:HGNC Symbol;Acc:HGNC:24942]	22	117.942	0.979311	0.000427248	47.4	43.52	79.1	68.14	94.24	76.4	288.79	245.95
ENSG00000206588	RNU1-28P	RNA, U1 small nuclear 28, pseudogene [Source:HGNC Symbol;Acc:HGNC:37498]	14	37.6507	0.981382	0.00537629	36.02	6.62	80.11	8.89	13.46	4.77	106.51	44.81
ENSG00000206596	RNU1-27P	RNA, U1 small nuclear 27, pseudogene [Source:HGNC Symbol;Acc:HGNC:37497]	14	37.788	0.982652	0.00530886	36.02	6.62	80.11	8.89	13.46	4.77	107.61	44.81
ENSG00000138109	CYP2C9	cytochrome P450, family 2, subfamily C, polypeptide 9 [Source:HGNC Symbol;Acc:HGNC:2623]	10	20.0208	0.98354	0.00523665	13.27	1.89	32.45	16.79	10.58	7.64	30.75	46.8
ENSG00000138448	ITGAV	integrin, alpha V [Source:HGNC Symbol;Acc:HGNC:6150]	2	1437.66	0.985887	2.47558e-09	801.06	849.62	2180.32	1899.92	1049.14	1031.34	1833.74	1856.1
ENSG00000124635	HIST1H2BJ	histone cluster 1, H2bj [Source:HGNC Symbol;Acc:HGNC:4761]	6	137.899	0.986017	4.10512e-05	58.78	50.14	192.68	115.54	144.24	92.63	278.9	170.27
ENSG00000260876	LINC01229	long intergenic non-protein coding RNA 1229 [Source:HGNC Symbol;Acc:HGNC:49682]	16	625.243	0.986427	0.00346372	306.2	43.52	1682.4	374.26	689.49	213.91	1479.07	213.09
ENSG00000136826	KLF4	Kruppel-like factor 4 (gut) [Source:HGNC Symbol;Acc:HGNC:6348]	9	158.478	0.988128	0.00207691	104.28	54.88	188.62	62.21	92.32	66.85	381.02	317.65
ENSG00000196208	GREB1	growth regulation by estrogen in breast cancer 1 [Source:HGNC Symbol;Acc:HGNC:24885]	2	91.9434	0.988743	0.000637143	59.72	55.82	232.23	136.27	48.08	39.15	106.51	57.75
ENSG00000171236	LRG1	leucine-rich alpha-2-glycoprotein 1 [Source:HGNC Symbol;Acc:HGNC:29480]	19	18.3188	0.989863	0.00333968	0	1.89	44.62	19.75	8.65	5.73	34.04	31.86
ENSG00000182809	CRIP2	cysteine-rich protein 2 [Source:HGNC Symbol;Acc:HGNC:2361]	14	16.8299	0.990276	0.00464411	6.64	3.78	24.34	15.8	10.58	8.59	34.04	30.87
ENSG00000116514	RNF19B	ring finger protein 19B [Source:HGNC Symbol;Acc:HGNC:26886]	1	1329.04	0.990576	9.42137e-09	943.26	1048.31	1723.98	1744.88	659.68	794.52	1705.27	2012.43
ENSG00000237886	LINC01573	long intergenic non-protein coding RNA 1573 [Source:HGNC Symbol;Acc:HGNC:51192]	9	189.287	0.9906	0.000193954	82.48	94.61	129.81	154.05	108.66	142.29	372.24	430.17
ENSG00000070081	NUCB2	nucleobindin 2 [Source:HGNC Symbol;Acc:HGNC:8044]	11	186.464	0.990997	4.71905e-06	158.32	127.73	459.39	258.72	65.39	102.18	142.75	177.25
ENSG00000169429	CXCL8	chemokine (C-X-C motif) ligand 8 [Source:HGNC Symbol;Acc:HGNC:6025]	4	22.1488	0.992423	0.00384293	0	0	15.21	0	23.08	0.95	133.96	3.98
ENSG00000147647	DPYS	dihydropyrimidinase [Source:HGNC Symbol;Acc:HGNC:3013]	8	25.8259	0.992991	0.00373377	18.96	3.78	43.61	10.86	19.23	7.64	63.69	38.83
ENSG00000105246	EBI3	Epstein-Barr virus induced 3 [Source:HGNC Symbol;Acc:HGNC:3129]	19	13.6881	0.993548	0.00356752	1.9	1.89	6.08	2.96	5.77	1.91	68.08	20.91
ENSG00000112115	IL17A	interleukin 17A [Source:HGNC Symbol;Acc:HGNC:5981]	6	9.5823	0.99409	0.00370217	2.84	1.89	15.21	13.82	1.92	2.86	24.16	13.94
ENSG00000137965	IFI44	interferon-induced protein 44 [Source:HGNC Symbol;Acc:HGNC:16938]	1	52.7637	0.995019	0.0030368	17.06	2.84	18.25	3.95	8.65	7.64	184.47	179.24
ENSG00000073605	GSDMB	gasdermin B [Source:HGNC Symbol;Acc:HGNC:23690]	17	1338.25	0.995315	1.51236e-11	842.77	714.33	1460.31	1358.78	795.27	1080.05	1897.43	2557.11
ENSG00000163354	DCST2	DC-STAMP domain containing 2 [Source:HGNC Symbol;Acc:HGNC:26562]	1	61.3762	0.996936	0.00252641	18.01	31.22	46.65	37.52	28.85	41.06	127.37	160.32
ENSG00000134668	SPOCD1	SPOC domain containing 1 [Source:HGNC Symbol;Acc:HGNC:26338]	1	44.3925	1.00043	0.00260119	12.32	9.46	77.07	21.72	34.62	34.38	66.98	98.58
ENSG00000171916	LGALS9C	lectin, galactoside-binding, soluble, 9C [Source:HGNC Symbol;Acc:HGNC:33874]	17	121.156	1.00045	0.00032753	128.93	42.58	186.6	141.21	70.2	52.52	199.84	147.37
ENSG00000235641	LINC00484	long intergenic non-protein coding RNA 484 [Source:HGNC Symbol;Acc:HGNC:27862]	9	85.1888	1.001	0.00217712	13.27	36.9	81.13	169.85	30.77	108.86	61.49	179.24
ENSG00000237247	MBD3L5	methyl-CpG binding domain protein 3-like 5 [Source:HGNC Symbol;Acc:HGNC:37204]	19	15.4559	1.00246	0.00290111	0	0.95	1.01	0.99	0.96	8.59	6.59	104.55
ENSG00000164175	SLC45A2	solute carrier family 45, member 2 [Source:HGNC Symbol;Acc:HGNC:16472]	5	79.5715	1.00301	0.00247778	61.62	24.6	338.71	63.2	37.5	16.23	43.92	50.78
ENSG00000184524	CEND1	cell cycle exit and neuronal differentiation 1 [Source:HGNC Symbol;Acc:HGNC:24153]	11	19.7754	1.00399	0.00423923	13.27	3.78	44.62	37.52	6.73	4.77	39.53	7.97
ENSG00000265148	BZRAP1-AS1	BZRAP1 antisense RNA 1 [Source:HGNC Symbol;Acc:HGNC:44148]	17	233.433	1.00405	1.80122e-07	152.63	168.41	277.86	320.93	111.55	157.57	282.2	396.31
ENSG00000144188	TRIM43CP	tripartite motif containing 43C, pseudogene [Source:HGNC Symbol;Acc:HGNC:43981]	2	57.8713	1.00472	0.00419864	0.95	13.25	2.03	11.85	4.81	40.11	17.57	372.41
ENSG00000109321	AREG	amphiregulin [Source:HGNC Symbol;Acc:HGNC:651]	4	54.8752	1.00636	0.00247591	7.58	1.89	238.31	117.51	12.5	11.46	20.86	28.88
ENSG00000103489	XYLT1	xylosyltransferase I [Source:HGNC Symbol;Acc:HGNC:15516]	16	664.095	1.00671	1.97466e-09	467.36	368.04	1271.69	814.67	471.2	373.38	844.4	702.01
ENSG00000130066	SAT1	spermidine/spermine N1-acetyltransferase 1 [Source:HGNC Symbol;Acc:HGNC:10540]	X	1287.95	1.00704	0.000564403	603.88	497.66	2830.36	1954.23	842.39	928.21	1070.6	1576.29
ENSG00000133466	C1QTNF6	C1q and tumor necrosis factor related protein 6 [Source:HGNC Symbol;Acc:HGNC:14343]	22	971.61	1.0087	2.20684e-17	556.48	536.45	1166.22	1195.84	615.44	834.62	1261.66	1606.16
ENSG00000095585	BLNK	B-cell linker [Source:HGNC Symbol;Acc:HGNC:14211]	10	142.122	1.00882	0.00135243	43.61	25.55	173.41	146.15	156.75	106.95	252.55	232.01
ENSG00000100906	NFKBIA	nuclear factor of kappa light polypeptide gene enhancer in B-cells inhibitor, alpha [Source:HGNC Symbol;Acc:HGNC:7797]	14	1025.74	1.00953	6.74071e-17	559.32	690.67	1201.71	1352.85	788.54	622.63	1784.33	1205.86
ENSG00000174125	TLR1	toll-like receptor 1 [Source:HGNC Symbol;Acc:HGNC:11847]	4	46.1656	1.01005	0.00222526	22.75	10.41	92.28	59.25	32.7	29.6	62.59	59.75
ENSG00000225511	LINC00475	long intergenic non-protein coding RNA 475 [Source:HGNC Symbol;Acc:HGNC:23569]	9	16.7952	1.01105	0.00392475	5.69	7.57	29.41	29.62	8.65	4.77	19.76	28.88
ENSG00000090238	YPEL3	yippee-like 3 [Source:HGNC Symbol;Acc:HGNC:18327]	16	502.327	1.01393	3.88994e-09	247.43	171.25	539.5	466.09	478.89	409.67	823.54	882.24
ENSG00000204311	DFNB59	deafness, autosomal recessive 59 [Source:HGNC Symbol;Acc:HGNC:29502]	2	46.0197	1.01573	0.00184082	22.75	20.81	70.99	32.59	38.47	12.41	105.41	64.72
ENSG00000160323	ADAMTS13	ADAM metallopeptidase with thrombospondin type 1 motif, 13 [Source:HGNC Symbol;Acc:HGNC:1366]	9	240.565	1.01616	5.72536e-08	77.74	94.61	202.82	231.07	196.17	253.06	382.12	486.93
ENSG00000100033	PRODH	proline dehydrogenase (oxidase) 1 [Source:HGNC Symbol;Acc:HGNC:9453]	22	62.46	1.01642	0.00282798	19.91	18.92	25.35	34.56	37.5	25.78	236.08	101.57
ENSG00000221890	NPTXR	neuronal pentraxin receptor [Source:HGNC Symbol;Acc:HGNC:7954]	22	1691.53	1.01848	0.000843081	338.44	1469.34	547.62	1834.75	401.96	1354.12	2280.65	5305.41
ENSG00000118432	CNR1	cannabinoid receptor 1 (brain) [Source:HGNC Symbol;Acc:HGNC:2159]	6	33.9714	1.01864	0.00267067	28.44	4.73	111.55	7.9	25	4.77	61.49	27.88
ENSG00000159450	TCHH	trichohyalin [Source:HGNC Symbol;Acc:HGNC:11791]	1	569.581	1.01945	1.56594e-06	309.05	322.63	509.08	581.63	361.57	370.52	1177.11	925.06
ENSG00000206652	RNU1-1	RNA, U1 small nuclear 1 [Source:HGNC Symbol;Acc:HGNC:10120]	1	37.6802	1.01988	0.00355088	36.02	5.68	79.1	8.89	13.46	4.77	108.71	44.81
ENSG00000168243	GNG4	guanine nucleotide binding protein (G protein), gamma 4 [Source:HGNC Symbol;Acc:HGNC:4407]	1	302.807	1.02018	1.11442e-06	167.8	273.43	302.2	486.83	118.28	197.67	352.47	523.77
ENSG00000185215	TNFAIP2	tumor necrosis factor, alpha-induced protein 2 [Source:HGNC Symbol;Acc:HGNC:11895]	14	42.1055	1.02186	0.00350757	11.38	10.41	27.38	11.85	18.27	10.5	204.24	42.82
ENSG00000140545	MFGE8	milk fat globule-EGF factor 8 protein [Source:HGNC Symbol;Acc:HGNC:7036]	15	2652.6	1.0221	7.60809e-14	784.94	1672.76	1529.27	4258.03	1610.73	2655.71	2933.99	5775.4
ENSG00000198216	CACNA1E	calcium channel, voltage-dependent, R type, alpha 1E subunit [Source:HGNC Symbol;Acc:HGNC:1392]	1	85.6861	1.02246	0.000863823	59.72	42.58	107.49	70.11	38.47	42.02	154.82	170.27
ENSG00000244731	C4A	complement component 4A (Rodgers blood group) [Source:HGNC Symbol;Acc:HGNC:1323]	6	6823.83	1.02446	1.33682e-06	6445.45	1425.82	14106.2	5446.96	8090.2	1802.94	13827.7	3445.33
ENSG00000153029	MR1	major histocompatibility complex, class I-related [Source:HGNC Symbol;Acc:HGNC:4975]	1	2513.04	1.03	5.42849e-17	1353.74	1427.71	3246.15	3074.04	1820.37	1894.62	3332.58	3955.16
ENSG00000170298	LGALS9B	lectin, galactoside-binding, soluble, 9B [Source:HGNC Symbol;Acc:HGNC:24842]	17	38.0904	1.0328	0.000839708	32.23	15.14	73.02	51.35	20.19	15.28	52.71	44.81
ENSG00000205718	MBD3L4	methyl-CpG binding domain protein 3-like 4 [Source:HGNC Symbol;Acc:HGNC:37206]	19	17.1882	1.03362	0.0022836	0	0.95	1.01	0.99	0.96	10.5	6.59	116.5
ENSG00000144010	TRIM43B	tripartite motif containing 43B [Source:HGNC Symbol;Acc:HGNC:37146]	2	241.43	1.03367	0.00243071	1.9	52.98	12.17	61.22	35.58	200.54	50.51	1516.54
ENSG00000177106	EPS8L2	EPS8-like 2 [Source:HGNC Symbol;Acc:HGNC:21296]	11	673.262	1.03393	0.000115968	161.16	806.1	276.85	1260.03	146.17	502.3	684.08	1549.4
ENSG00000077238	IL4R	interleukin 4 receptor [Source:HGNC Symbol;Acc:HGNC:6015]	16	599.409	1.03451	1.8618e-07	447.46	163.68	1324.42	349.57	654.87	233.01	1038.75	583.52
ENSG00000184925	LCN12	lipocalin 12 [Source:HGNC Symbol;Acc:HGNC:28733]	9	75.151	1.03482	0.000180347	19.91	32.17	34.48	68.14	37.5	75.44	117.49	216.08
ENSG00000268785	RPL7P50	ribosomal protein L7 pseudogene 50 [Source:HGNC Symbol;Acc:HGNC:35816]	19	47.6485	1.03565	0.000311026	27.49	19.87	63.89	47.4	31.73	27.69	83.45	79.66
ENSG00000224389	C4B	complement component 4B (Chido blood group) [Source:HGNC Symbol;Acc:HGNC:1324]	6	6231.38	1.0364	8.2273e-07	5864.32	1330.26	12719.9	5097.39	7330.51	1640.6	12641.8	3226.26
ENSG00000080546	SESN1	sestrin 1 [Source:HGNC Symbol;Acc:HGNC:21595]	6	1101.98	1.03726	3.26296e-13	741.34	704.87	1795.98	1563.19	738.53	613.08	1284.72	1374.15
ENSG00000207513	RNU1-3	RNA, U1 small nuclear 3 [Source:HGNC Symbol;Acc:HGNC:10130]	1	37.6885	1.03847	0.00290188	35.08	5.68	80.11	8.89	13.46	4.77	108.71	44.81
ENSG00000207389	RNU1-4	RNA, U1 small nuclear 4 [Source:HGNC Symbol;Acc:HGNC:10128]	1	37.6885	1.03847	0.00290188	35.08	5.68	80.11	8.89	13.46	4.77	108.71	44.81
ENSG00000121413	ZSCAN18	zinc finger and SCAN domain containing 18 [Source:HGNC Symbol;Acc:HGNC:21037]	19	129.528	1.04016	3.98629e-06	85.32	53.93	202.82	159.97	95.2	81.17	174.59	183.22
ENSG00000204505	PRAMEF25	PRAME family member 25 [Source:HGNC Symbol;Acc:HGNC:49179]	1	20.7316	1.04077	0.00268998	1.9	2.84	6.08	8.89	1.92	13.37	4.39	126.46
ENSG00000196734	LCE1B	late cornified envelope 1B [Source:HGNC Symbol;Acc:HGNC:16611]	1	14.8872	1.04182	0.00209561	0	1.89	17.24	36.54	4.81	6.68	23.06	28.88
ENSG00000125657	TNFSF9	tumor necrosis factor (ligand) superfamily, member 9 [Source:HGNC Symbol;Acc:HGNC:11939]	19	2008.9	1.04201	5.37114e-07	1523.43	1045.47	2392.27	1995.71	1225.12	1052.35	4093.53	2743.32
ENSG00000177595	PIDD1	p53-induced death domain protein 1 [Source:HGNC Symbol;Acc:HGNC:16491]	11	4030.71	1.04915	6.02729e-09	1968.05	2468.45	3822.16	8011.46	2605.06	2798.95	5542.95	5028.59
ENSG00000207005	RNU1-2	RNA, U1 small nuclear 2 [Source:HGNC Symbol;Acc:HGNC:10123]	1	37.7974	1.05374	0.00242232	35.08	5.68	81.13	8.89	13.46	5.73	107.61	44.81
ENSG00000139597	N4BP2L1	NEDD4 binding protein 2-like 1 [Source:HGNC Symbol;Acc:HGNC:25037]	13	263.534	1.05409	1.21658e-07	145.99	119.21	396.51	280.45	167.32	216.77	420.55	361.46
ENSG00000143631	FLG	filaggrin [Source:HGNC Symbol;Acc:HGNC:3748]	1	73.2456	1.05546	9.23389e-05	41.71	11.35	101.41	41.47	93.28	25.78	204.24	66.72
ENSG00000135919	SERPINE2	serpin peptidase inhibitor, clade E (nexin, plasminogen activator inhibitor type 1), member 2 [Source:HGNC Symbol;Acc:HGNC:8951]	2	956.462	1.05941	9.52619e-14	1093.04	261.13	2781.69	486.83	774.11	194.81	1633.9	426.19
ENSG00000205592	MUC19	mucin 19, oligomeric [Source:HGNC Symbol;Acc:HGNC:14362]	12	13.7673	1.06014	0.00215689	2.84	1.89	22.31	17.77	5.77	4.77	42.82	11.95
ENSG00000198576	ARC	activity-regulated cytoskeleton-associated protein [Source:HGNC Symbol;Acc:HGNC:648]	8	58.6372	1.06028	0.00178658	33.18	8.52	176.45	72.09	37.5	23.87	74.67	42.82
ENSG00000134986	NREP	neuronal regeneration related protein [Source:HGNC Symbol;Acc:HGNC:16834]	5	60.2459	1.06419	0.000514354	61.62	27.44	212.96	96.77	12.5	16.23	28.55	25.89
ENSG00000178977	LINC00324	long intergenic non-protein coding RNA 324 [Source:HGNC Symbol;Acc:HGNC:26628]	17	84.1403	1.06569	0.0020869	29.39	20.81	34.48	40.49	14.42	21.01	242.67	269.85
ENSG00000144015	TRIM43	tripartite motif containing 43 [Source:HGNC Symbol;Acc:HGNC:19015]	2	261.012	1.06653	0.00132627	2.84	48.25	6.08	69.12	32.7	228.23	43.92	1656.94
ENSG00000127129	EDN2	endothelin 2 [Source:HGNC Symbol;Acc:HGNC:3177]	1	64.5521	1.0683	9.21297e-05	27.49	42.58	86.2	99.74	35.58	39.15	69.18	116.5
ENSG00000206737	RNVU1-18	RNA, variant U1 small nuclear 18 [Source:HGNC Symbol;Acc:HGNC:37496]	1	38.9389	1.06875	0.0019901	37.92	5.68	79.1	11.85	14.42	5.73	112	44.81
ENSG00000140548	ZNF710	zinc finger protein 710 [Source:HGNC Symbol;Acc:HGNC:25352]	15	313.242	1.06978	1.9796e-06	179.17	200.58	450.26	300.2	158.67	198.63	510.59	507.84
ENSG00000175197	DDIT3	DNA-damage-inducible transcript 3 [Source:HGNC Symbol;Acc:HGNC:2726]	12	424.918	1.07721	6.14184e-05	289.14	257.35	416.8	518.43	194.25	200.54	858.67	664.17
ENSG00000139625	MAP3K12	mitogen-activated protein kinase kinase kinase 12 [Source:HGNC Symbol;Acc:HGNC:6851]	12	1155.73	1.07815	1.08044e-11	458.83	562	794.04	1200.78	849.12	904.34	2285.04	2191.67
ENSG00000254838	GVINP1	GTPase, very large interferon inducible pseudogene 1 [Source:HGNC Symbol;Acc:HGNC:25813]	11	577.655	1.07951	4.15007e-06	318.53	140.03	1222	414.74	623.14	296.03	1054.13	552.65
ENSG00000135253	KCP	kielin/chordin-like protein [Source:HGNC Symbol;Acc:HGNC:17585]	7	231.102	1.08136	2.49666e-05	36.02	165.57	46.65	515.47	38.47	271.21	136.16	639.28
ENSG00000148175	STOM	stomatin [Source:HGNC Symbol;Acc:HGNC:3383]	9	59.8755	1.08402	0.00151937	13.27	12.3	85.18	126.4	34.62	42.97	63.69	100.57
ENSG00000132357	CARD6	caspase recruitment domain family, member 6 [Source:HGNC Symbol;Acc:HGNC:16394]	5	87.8946	1.08532	2.0735e-05	52.14	25.55	118.65	80.97	63.47	60.16	122.98	179.24
ENSG00000184730	APOBR	apolipoprotein B receptor [Source:HGNC Symbol;Acc:HGNC:24087]	16	68.0341	1.08574	0.00165188	31.28	26.49	63.89	38.51	19.23	21.96	185.57	157.33
ENSG00000103056	SMPD3	sphingomyelin phosphodiesterase 3, neutral membrane (neutral sphingomyelinase II) [Source:HGNC Symbol;Acc:HGNC:14240]	16	401.99	1.08624	3.54386e-09	195.29	282.89	352.91	669.51	185.59	287.44	390.91	851.37
ENSG00000168779	SHOX2	short stature homeobox 2 [Source:HGNC Symbol;Acc:HGNC:10854]	3	188.306	1.08827	4.00763e-08	62.57	128.67	156.17	360.43	84.62	177.62	177.88	358.47
ENSG00000258834	DUX4L4	double homeobox 4 like 4 [Source:HGNC Symbol;Acc:HGNC:38686]	4	89.1299	1.0947	0.00142667	7.58	15.14	3.04	40.49	18.27	28.65	90.04	509.83
ENSG00000167992	VWCE	von Willebrand factor C and EGF domains [Source:HGNC Symbol;Acc:HGNC:26487]	11	234.705	1.09656	7.5754e-06	116.6	121.1	198.76	227.12	150.01	128.92	482.04	453.07
ENSG00000198520	C1orf228	chromosome 1 open reading frame 228 [Source:HGNC Symbol;Acc:HGNC:34345]	1	18.6133	1.10075	0.0014226	3.79	1.89	18.25	13.82	11.54	11.46	48.31	39.83
ENSG00000198851	CD3E	CD3e molecule, epsilon (CD3-TCR complex) [Source:HGNC Symbol;Acc:HGNC:1674]	11	62.6536	1.10799	0.00115683	29.39	22.71	60.85	34.56	22.12	21.01	170.2	140.4
ENSG00000100628	ASB2	ankyrin repeat and SOCS box containing 2 [Source:HGNC Symbol;Acc:HGNC:16012]	14	8809.53	1.11102	1.69036e-08	2911.31	3630.3	10561.9	9446.27	5841.91	9506.51	11039.8	17538.3
ENSG00000156535	CD109	CD109 molecule [Source:HGNC Symbol;Acc:HGNC:21685]	6	70.2533	1.11198	0.000999148	17.06	23.65	203.83	80.97	45.2	28.65	99.92	62.73
ENSG00000204396	VWA7	von Willebrand factor A domain containing 7 [Source:HGNC Symbol;Acc:HGNC:13939]	6	230.108	1.11341	5.92564e-08	125.14	92.72	240.34	183.67	146.17	163.3	409.57	479.96
ENSG00000225783	MIAT	myocardial infarction associated transcript (non-protein coding) [Source:HGNC Symbol;Acc:HGNC:33425]	22	77.2478	1.11568	7.79336e-05	41.71	19.87	106.48	37.52	45.2	51.57	192.16	123.47
ENSG00000105327	BBC3	BCL2 binding component 3 [Source:HGNC Symbol;Acc:HGNC:17868]	19	767.607	1.12065	1.04042e-10	522.35	514.69	970.5	1266.94	372.15	433.55	1148.56	912.12
ENSG00000042832	TG	thyroglobulin [Source:HGNC Symbol;Acc:HGNC:11764]	8	175.106	1.12089	1.56559e-09	84.37	77.58	187.61	206.38	144.24	111.73	336	252.92
ENSG00000257743	MGAM2	maltase-glucoamylase 2 (putative) [Source:HGNC Symbol;Acc:HGNC:28101]	7	22.0202	1.12256	0.00116145	10.43	2.84	72	32.59	6.73	6.68	32.94	11.95
ENSG00000064886	CHI3L2	chitinase 3-like 2 [Source:HGNC Symbol;Acc:HGNC:1933]	1	96.7276	1.12858	0.000741645	28.44	15.14	233.24	117.51	76.93	50.61	128.47	123.47
ENSG00000103522	IL21R	interleukin 21 receptor [Source:HGNC Symbol;Acc:HGNC:6006]	16	133.136	1.12874	0.00011792	36.97	106.91	75.04	179.72	46.16	80.22	228.39	311.67
ENSG00000198133	TMEM229B	transmembrane protein 229B [Source:HGNC Symbol;Acc:HGNC:20130]	14	340.022	1.12901	6.69823e-08	145.04	236.53	533.42	472.02	162.52	249.24	334.9	586.5
ENSG00000187608	ISG15	ISG15 ubiquitin-like modifier [Source:HGNC Symbol;Acc:HGNC:4053]	1	80.8642	1.13367	0.000629631	22.75	16.08	38.54	22.71	40.39	42.97	218.51	244.96
ENSG00000168209	DDIT4	DNA-damage-inducible transcript 4 [Source:HGNC Symbol;Acc:HGNC:24944]	10	518.528	1.13419	1.08697e-07	121.34	505.23	472.57	1125.73	113.47	534.77	294.28	980.82
ENSG00000107796	ACTA2	actin, alpha 2, smooth muscle, aorta [Source:HGNC Symbol;Acc:HGNC:130]	10	270.752	1.13827	1.49634e-05	174.43	119.21	637.87	491.77	111.55	156.61	198.75	275.83
ENSG00000135114	OASL	2'-5'-oligoadenylate synthetase-like [Source:HGNC Symbol;Acc:HGNC:8090]	12	973.101	1.13964	0.000822356	171.59	178.82	519.22	346.61	183.67	295.08	2883.48	3206.35
ENSG00000123096	SSPN	sarcospan [Source:HGNC Symbol;Acc:HGNC:11322]	12	94.9277	1.14063	0.000126451	86.27	26.49	335.67	123.44	43.27	22.92	73.57	47.8
ENSG00000186481	ANKRD20A5P	ankyrin repeat domain 20 family, member A5, pseudogene [Source:HGNC Symbol;Acc:HGNC:33833]	18	196.177	1.14085	6.10437e-08	81.53	61.5	189.64	206.38	181.75	138.47	354.67	355.49
ENSG00000141314	RHBDL3	rhomboid, veinlet-like 3 (Drosophila) [Source:HGNC Symbol;Acc:HGNC:16502]	17	38.3205	1.14133	0.000895477	7.58	13.25	14.2	30.61	7.69	9.55	135.06	88.62
ENSG00000138964	PARVG	parvin, gamma [Source:HGNC Symbol;Acc:HGNC:14654]	22	18.2915	1.14296	0.00090606	1.9	5.68	24.34	34.56	6.73	9.55	19.76	43.81
ENSG00000119630	PGF	placental growth factor [Source:HGNC Symbol;Acc:HGNC:8893]	14	67.6759	1.14506	0.000351074	15.17	25.55	75.04	150.1	21.16	69.71	69.18	115.51
ENSG00000163814	CDCP1	CUB domain containing protein 1 [Source:HGNC Symbol;Acc:HGNC:24357]	3	19.1913	1.14618	0.000812651	8.53	5.68	36.51	14.81	6.73	6.68	41.73	32.86
ENSG00000167601	AXL	AXL receptor tyrosine kinase [Source:HGNC Symbol;Acc:HGNC:905]	19	22.3965	1.1496	0.000708374	16.12	7.57	47.66	49.37	4.81	6.68	23.06	23.9
ENSG00000170801	HTRA3	HtrA serine peptidase 3 [Source:HGNC Symbol;Acc:HGNC:30406]	4	65.5643	1.1499	0.000741645	12.32	47.31	55.78	64.19	14.42	24.83	149.33	156.33
ENSG00000104081	BMF	Bcl2 modifying factor [Source:HGNC Symbol;Acc:HGNC:24132]	15	4839.86	1.15032	1.74394e-05	1015.31	1465.55	4366.73	7452.54	3032.98	5673.34	4985.14	10727.3
ENSG00000148680	HTR7	5-hydroxytryptamine (serotonin) receptor 7, adenylate cyclase-coupled [Source:HGNC Symbol;Acc:HGNC:5302]	10	19.9292	1.15111	0.000756754	4.74	1.89	39.55	46.41	3.85	9.55	28.55	24.89
ENSG00000063438	AHRR	aryl-hydrocarbon receptor repressor [Source:HGNC Symbol;Acc:HGNC:346]	5	25.9383	1.15534	0.000779784	4.74	12.3	43.61	23.7	5.77	10.5	57.1	49.79
ENSG00000112773	FAM46A	family with sequence similarity 46, member A [Source:HGNC Symbol;Acc:HGNC:18345]	6	361.043	1.15919	2.14282e-06	148.84	172.2	616.58	584.59	235.6	239.69	423.85	467.01
ENSG00000126822	PLEKHG3	pleckstrin homology domain containing, family G (with RhoGef domain) member 3 [Source:HGNC Symbol;Acc:HGNC:20364]	14	15.685	1.16039	0.000360675	2.84	0.95	19.27	2.96	0.96	0.95	63.69	33.86
ENSG00000167476	JSRP1	junctional sarcoplasmic reticulum protein 1 [Source:HGNC Symbol;Acc:HGNC:24963]	19	22.4252	1.16469	0.000610873	6.64	7.57	16.23	45.42	4.81	14.32	29.65	54.77
ENSG00000232423	PRAMEF6	PRAME family member 6 [Source:HGNC Symbol;Acc:HGNC:30583]	1	52.7728	1.16946	0.000652365	4.74	8.52	5.07	24.69	3.85	30.56	13.18	331.59
ENSG00000197249	SERPINA1	serpin peptidase inhibitor, clade A (alpha-1 antiproteinase, antitrypsin), member 1 [Source:HGNC Symbol;Acc:HGNC:8941]	14	30.7412	1.17123	0.00031547	2.84	0.95	8.11	0.99	3.85	0.95	205.34	22.9
ENSG00000147168	IL2RG	interleukin 2 receptor, gamma [Source:HGNC Symbol;Acc:HGNC:6010]	X	31.1269	1.17464	0.000596752	14.22	1.89	36.51	3.95	10.58	2.86	147.14	31.86
ENSG00000116701	NCF2	neutrophil cytosolic factor 2 [Source:HGNC Symbol;Acc:HGNC:7661]	1	49.0273	1.18462	0.000478606	18.01	17.03	44.62	29.62	17.31	13.37	131.77	120.49
ENSG00000137869	CYP19A1	cytochrome P450, family 19, subfamily A, polypeptide 1 [Source:HGNC Symbol;Acc:HGNC:2594]	15	122.686	1.18668	0.000431717	57.83	17.03	506.04	154.05	70.2	19.1	127.37	29.87
ENSG00000237975	FLG-AS1	FLG antisense RNA 1 [Source:HGNC Symbol;Acc:HGNC:27913]	1	26.2457	1.18742	0.000517797	7.58	0.95	55.78	18.76	15.39	9.55	79.06	22.9
ENSG00000145113	MUC4	mucin 4, cell surface associated [Source:HGNC Symbol;Acc:HGNC:7514]	3	48.5317	1.1883	0.000472704	4.74	9.46	18.25	8.89	13.46	11.46	185.57	136.42
ENSG00000170835	CEL	carboxyl ester lipase [Source:HGNC Symbol;Acc:HGNC:1848]	9	1636.69	1.18972	2.22715e-11	700.57	948.02	1334.56	2056.93	791.42	1183.18	2028.1	4050.75
ENSG00000228486	LINC01125	long intergenic non-protein coding RNA 1125 [Source:HGNC Symbol;Acc:HGNC:49272]	2	121.336	1.19117	5.31176e-07	64.46	55.82	138.93	145.16	90.39	53.48	216.32	206.12
ENSG00000121594	CD80	CD80 molecule [Source:HGNC Symbol;Acc:HGNC:1700]	3	16.8242	1.20004	0.000411751	1.9	0.95	28.39	16.79	9.62	3.82	58.2	14.94
ENSG00000142677	IL22RA1	interleukin 22 receptor, alpha 1 [Source:HGNC Symbol;Acc:HGNC:13700]	1	61.2977	1.20015	0.000233381	2.84	35.95	37.52	107.64	10.58	63.98	62.59	169.28
ENSG00000130635	COL5A1	collagen, type V, alpha 1 [Source:HGNC Symbol;Acc:HGNC:2209]	9	465.918	1.20417	6.61357e-05	19.91	400.21	29.41	712.96	26.93	372.43	168	1997.49
ENSG00000170827	CELP	carboxyl ester lipase pseudogene [Source:HGNC Symbol;Acc:HGNC:1849]	9	264.122	1.20464	6.15454e-09	121.34	141.92	244.4	344.63	125.97	179.53	301.96	653.22
ENSG00000115956	PLEK	pleckstrin [Source:HGNC Symbol;Acc:HGNC:9070]	2	67.3212	1.20806	0.000189063	30.34	21.76	261.64	48.39	27.89	19.1	85.65	43.81
ENSG00000088881	EBF4	early B-cell factor 4 [Source:HGNC Symbol;Acc:HGNC:29278]	20	105.519	1.20878	1.67659e-05	15.17	42.58	37.52	79.99	44.24	98.36	219.61	306.69
ENSG00000204128	C2orf72	chromosome 2 open reading frame 72 [Source:HGNC Symbol;Acc:HGNC:27418]	2	198.756	1.20887	1.01248e-09	84.37	138.13	210.93	289.33	107.7	115.55	350.28	293.75
ENSG00000258986	TMEM179	transmembrane protein 179 [Source:HGNC Symbol;Acc:HGNC:20137]	14	82.9255	1.20943	0.000121573	2.84	67.18	21.3	201.45	9.62	82.13	75.77	203.13
ENSG00000143344	RGL1	ral guanine nucleotide dissociation stimulator-like 1 [Source:HGNC Symbol;Acc:HGNC:30281]	1	503.264	1.21208	7.90347e-07	215.2	304.65	915.74	1128.69	215.41	293.17	409.57	543.68
ENSG00000241794	SPRR2A	small proline-rich protein 2A [Source:HGNC Symbol;Acc:HGNC:11261]	1	19.514	1.21322	0.000345733	13.27	0	97.35	2.96	4.81	0	30.75	6.97
ENSG00000120278	PLEKHG1	pleckstrin homology domain containing, family G (with RhoGef domain) member 1 [Source:HGNC Symbol;Acc:HGNC:20884]	6	113.681	1.21725	0.000335202	18.96	16.08	444.18	80.97	50	49.66	103.22	146.38
ENSG00000179163	FUCA1	fucosidase, alpha-L- 1, tissue [Source:HGNC Symbol;Acc:HGNC:4006]	1	6675.93	1.21749	1.21708e-18	1191.64	5450.65	3549.36	11362	1815.56	7836.3	4825.92	17376
ENSG00000166750	SLFN5	schlafen family member 5 [Source:HGNC Symbol;Acc:HGNC:28286]	17	882.592	1.21845	2.12525e-07	363.08	310.33	1672.26	995.38	641.41	607.35	1148.56	1322.37
ENSG00000156804	FBXO32	F-box protein 32 [Source:HGNC Symbol;Acc:HGNC:16731]	8	388.4	1.22119	1.2011e-08	286.3	145.7	713.93	369.32	223.1	168.07	886.13	314.66
ENSG00000168016	TRANK1	tetratricopeptide repeat and ankyrin repeat containing 1 [Source:HGNC Symbol;Acc:HGNC:29011]	3	98.0635	1.22312	0.000325867	21.8	9.46	504.01	54.31	56.74	8.59	97.73	31.86
ENSG00000198753	PLXNB3	plexin B3 [Source:HGNC Symbol;Acc:HGNC:9105]	X	262.176	1.22677	2.41082e-12	89.11	91.77	191.67	277.48	229.83	180.49	592.95	444.11
ENSG00000115414	FN1	fibronectin 1 [Source:HGNC Symbol;Acc:HGNC:3778]	2	853.535	1.22712	8.70209e-07	282.5	237.48	1559.69	657.66	692.37	614.99	1223.23	1560.35
ENSG00000197915	HRNR	hornerin [Source:HGNC Symbol;Acc:HGNC:20846]	1	43.457	1.22809	8.18975e-05	6.64	8.52	32.45	49.37	37.5	27.69	109.8	75.68
ENSG00000214021	TTLL3	tubulin tyrosine ligase-like family member 3 [Source:HGNC Symbol;Acc:HGNC:24483]	3	1010.75	1.23146	5.8588e-26	521.4	480.63	1368.03	1087.22	650.06	699.98	1525.19	1753.53
ENSG00000012779	ALOX5	arachidonate 5-lipoxygenase [Source:HGNC Symbol;Acc:HGNC:435]	10	472.693	1.2322	8.80689e-08	230.36	167.46	803.17	692.23	328.88	298.9	608.32	652.22
ENSG00000175463	TBC1D10C	TBC1 domain family, member 10C [Source:HGNC Symbol;Acc:HGNC:24702]	11	58.9694	1.23922	2.05546e-05	34.13	29.33	80.11	71.1	23.08	24.83	107.61	101.57
ENSG00000197852	FAM212B	family with sequence similarity 212, member B [Source:HGNC Symbol;Acc:HGNC:28045]	1	969.965	1.24047	7.02273e-24	476.84	632.96	1184.47	1743.9	565.44	560.55	1331.93	1263.62
ENSG00000187908	DMBT1	deleted in malignant brain tumors 1 [Source:HGNC Symbol;Acc:HGNC:2926]	10	166.025	1.24106	1.09646e-05	70.15	33.11	150.09	53.32	108.66	79.26	461.18	372.41
ENSG00000171115	GIMAP8	GTPase, IMAP family member 8 [Source:HGNC Symbol;Acc:HGNC:21792]	7	76.5741	1.24324	1.60524e-05	12.32	33.11	75.04	115.54	26.93	83.08	82.35	184.22
ENSG00000183742	MACC1	metastasis associated in colon cancer 1 [Source:HGNC Symbol;Acc:HGNC:30215]	7	91.085	1.2508	1.08715e-05	75.84	1.89	258.6	13.82	81.74	5.73	281.1	9.96
ENSG00000198788	MUC2	mucin 2, oligomeric mucus/gel-forming [Source:HGNC Symbol;Acc:HGNC:7512]	11	16.9993	1.25098	0.00010843	0.95	0	1.01	3.95	2.88	0.95	72.47	53.77
ENSG00000133321	RARRES3	retinoic acid receptor responder (tazarotene induced) 3 [Source:HGNC Symbol;Acc:HGNC:9869]	11	1894.57	1.25202	1.19556e-07	856.04	516.59	3310.03	2317.63	1574.19	1184.14	2757.2	2640.75
ENSG00000211891	IGHE	immunoglobulin heavy constant epsilon [Source:HGNC Symbol;Acc:HGNC:5522]	14	51.5257	1.25381	0.000171683	11.38	26.49	42.59	46.41	9.62	21.96	94.43	159.32
ENSG00000049130	KITLG	KIT ligand [Source:HGNC Symbol;Acc:HGNC:6343]	12	32.3827	1.26568	0.000181619	18.01	0	148.06	10.86	16.35	0	64.78	1
ENSG00000164877	MICALL2	MICAL-like 2 [Source:HGNC Symbol;Acc:HGNC:29672]	7	262.953	1.26579	1.12631e-13	111.86	124.89	293.08	282.42	176.94	164.25	536.95	413.24
ENSG00000204501	PRAMEF15	PRAME family member 15 [Source:HGNC Symbol;Acc:HGNC:26764]	1	62.7675	1.26755	0.000168806	0.95	12.3	9.13	20.74	5.77	36.29	18.67	398.3
ENSG00000143816	WNT9A	wingless-type MMTV integration site family, member 9A [Source:HGNC Symbol;Acc:HGNC:12778]	1	137.888	1.26891	2.2048e-08	54.98	45.41	124.73	101.71	97.12	81.17	326.12	271.84
ENSG00000158683	PKD1L1	polycystic kidney disease 1 like 1 [Source:HGNC Symbol;Acc:HGNC:18053]	7	207.308	1.27298	1.11442e-06	65.41	72.85	307.27	315.99	140.4	144.2	341.49	270.85
ENSG00000260828	HMGB3P32	high mobility group box 3 pseudogene 32 [Source:HGNC Symbol;Acc:HGNC:39335]	16	20.9719	1.27597	0.000156468	1.9	5.68	31.44	28.64	9.62	6.68	34.04	49.79
ENSG00000173641	HSPB7	heat shock 27kDa protein family, member 7 (cardiovascular) [Source:HGNC Symbol;Acc:HGNC:5249]	1	166.959	1.27807	2.36466e-10	57.83	58.66	163.27	201.45	126.94	121.28	297.57	308.69
ENSG00000106868	SUSD1	sushi domain containing 1 [Source:HGNC Symbol;Acc:HGNC:25413]	9	48.696	1.28187	2.72384e-05	31.28	10.41	168.34	37.52	27.89	10.5	64.78	38.83
ENSG00000145287	PLAC8	placenta-specific 8 [Source:HGNC Symbol;Acc:HGNC:19254]	4	36.0966	1.2821	0.000139201	18.96	2.84	75.04	73.07	15.39	7.64	56	39.83
ENSG00000115604	IL18R1	interleukin 18 receptor 1 [Source:HGNC Symbol;Acc:HGNC:5988]	2	60.4874	1.28648	8.28667e-05	35.08	11.35	314.37	37.52	19.23	4.77	51.61	9.96
ENSG00000181381	DDX60L	DEAD (Asp-Glu-Ala-Asp) box polypeptide 60-like [Source:HGNC Symbol;Acc:HGNC:26429]	4	19.1451	1.29425	0.000121279	4.74	4.73	36.51	16.79	8.65	2.86	45.02	33.86
ENSG00000265787	CYP4F35P	cytochrome P450, family 4, subfamily F, polypeptide 35, pseudogene [Source:HGNC Symbol;Acc:HGNC:39954]	18	47.5004	1.29772	6.02766e-06	18.96	10.41	68.96	42.46	30.77	26.74	112	69.7
ENSG00000182315	MBD3L3	methyl-CpG binding domain protein 3-like 3 [Source:HGNC Symbol;Acc:HGNC:37205]	19	23.2978	1.30061	0.000102733	0	0.95	2.03	2.96	0.96	13.37	8.78	157.33
ENSG00000091262	ABCC6	ATP-binding cassette, sub-family C (CFTR/MRP), member 6 [Source:HGNC Symbol;Acc:HGNC:57]	16	109.929	1.30735	5.29502e-05	27.49	60.55	65.92	149.11	13.46	60.16	191.06	311.67
ENSG00000189013	KIR2DL4	killer cell immunoglobulin-like receptor, two domains, long cytoplasmic tail, 4 [Source:HGNC Symbol;Acc:HGNC:6332]	19	32.4596	1.30795	9.83908e-05	10.43	0	88.23	16.79	16.35	10.5	73.57	43.81
ENSG00000197903	HIST1H2BK	histone cluster 1, H2bk [Source:HGNC Symbol;Acc:HGNC:13954]	6	1124.91	1.30882	3.15312e-15	563.11	341.55	1695.58	1158.32	992.4	583.47	2462.92	1201.88
ENSG00000179165	PXT1	peroxisomal, testis specific 1 [Source:HGNC Symbol;Acc:HGNC:18312]	6	256.923	1.30884	1.21357e-06	164.95	83.26	601.36	509.54	165.4	62.07	318.43	150.36
ENSG00000228314	CYP4F29P	cytochrome P450, family 4, subfamily F, polypeptide 29, pseudogene [Source:HGNC Symbol;Acc:HGNC:2647]	21	108.151	1.30904	1.65534e-08	51.19	25.55	161.24	86.9	114.43	36.29	270.12	119.49
ENSG00000140678	ITGAX	integrin, alpha X (complement component 3 receptor 4 subunit) [Source:HGNC Symbol;Acc:HGNC:6152]	16	25.722	1.3103	9.10445e-05	17.06	0	97.35	7.9	11.54	0.95	66.98	3.98
ENSG00000167850	CD300C	CD300c molecule [Source:HGNC Symbol;Acc:HGNC:19320]	17	45.3522	1.31783	8.30312e-05	18.96	9.46	55.78	23.7	7.69	12.41	126.28	108.54
ENSG00000173546	CSPG4	chondroitin sulfate proteoglycan 4 [Source:HGNC Symbol;Acc:HGNC:2466]	15	28.651	1.31985	4.56219e-05	0.95	3.78	2.03	24.69	1.92	1.91	61.49	132.44
ENSG00000116962	NID1	nidogen 1 [Source:HGNC Symbol;Acc:HGNC:7821]	1	24.299	1.32383	7.97146e-05	0	15.14	8.11	65.17	0.96	8.59	8.78	87.63
ENSG00000162490	DRAXIN	dorsal inhibitory axon guidance protein [Source:HGNC Symbol;Acc:HGNC:25054]	1	103.175	1.32495	7.57774e-05	17.06	9.46	21.3	27.65	14.42	30.56	341.49	363.45
ENSG00000211890	IGHA2	immunoglobulin heavy constant alpha 2 (A2m marker) [Source:HGNC Symbol;Acc:HGNC:5479]	14	39.2924	1.33249	1.88863e-05	8.53	19.87	31.44	49.37	14.42	18.14	77.96	94.6
ENSG00000186056	MATN1-AS1	MATN1 antisense RNA 1 [Source:HGNC Symbol;Acc:HGNC:40364]	1	443.371	1.35717	4.55488e-17	154.52	211.93	391.44	726.79	203.87	377.2	572.08	909.13
ENSG00000169885	CALML6	calmodulin-like 6 [Source:HGNC Symbol;Acc:HGNC:24193]	1	148.151	1.3639	2.32518e-11	61.62	80.42	152.12	216.26	63.47	92.63	202.04	316.65
ENSG00000118503	TNFAIP3	tumor necrosis factor, alpha-induced protein 3 [Source:HGNC Symbol;Acc:HGNC:11896]	6	619.373	1.36595	1.59194e-15	220.88	210.04	642.94	592.49	460.62	381.98	1629.5	816.52
ENSG00000135373	EHF	ets homologous factor [Source:HGNC Symbol;Acc:HGNC:3246]	11	170.26	1.37044	6.598e-08	69.2	49.2	294.09	240.95	100.97	106	286.59	215.08
ENSG00000104490	NCALD	neurocalcin delta [Source:HGNC Symbol;Acc:HGNC:7655]	8	230.494	1.37225	2.30105e-14	133.67	96.51	381.3	314.02	99.05	152.79	304.16	362.46
ENSG00000163599	CTLA4	cytotoxic T-lymphocyte-associated protein 4 [Source:HGNC Symbol;Acc:HGNC:2505]	2	209.873	1.37574	2.33291e-05	35.08	62.44	474.6	552.99	70.2	90.72	252.55	140.4
ENSG00000130477	UNC13A	unc-13 homolog A (C, elegans) [Source:HGNC Symbol;Acc:HGNC:23150]	19	60.1808	1.38044	2.41952e-06	26.54	21.76	61.86	135.29	27.89	21.96	95.53	90.61
ENSG00000162745	OLFML2B	olfactomedin-like 2B [Source:HGNC Symbol;Acc:HGNC:24558]	1	62.5307	1.38221	3.24815e-05	21.8	0.95	370.15	5.92	23.08	0	71.37	6.97
ENSG00000102401	ARMCX3	armadillo repeat containing, X-linked 3 [Source:HGNC Symbol;Acc:HGNC:24065]	X	367.036	1.38277	2.09967e-07	352.66	4.73	1532.31	25.67	296.18	7.64	664.32	52.78
ENSG00000186115	CYP4F2	cytochrome P450, family 4, subfamily F, polypeptide 2 [Source:HGNC Symbol;Acc:HGNC:2645]	19	13.4284	1.38416	1.41216e-05	0	0.95	37.52	32.59	0	0.95	27.45	7.97
ENSG00000229571	PRAMEF26	PRAME family member 26 [Source:HGNC Symbol;Acc:HGNC:49178]	1	52.277	1.39151	2.20738e-05	2.84	6.62	9.13	19.75	2.88	33.42	10.98	332.58
ENSG00000130766	SESN2	sestrin 2 [Source:HGNC Symbol;Acc:HGNC:20746]	1	3550.37	1.39564	5.53977e-38	1986.06	1766.42	4887.98	5167.5	2195.4	1657.79	6398.33	4343.5
ENSG00000118407	FILIP1	filamin A interacting protein 1 [Source:HGNC Symbol;Acc:HGNC:21015]	6	52.5302	1.40815	3.51904e-07	30.34	16.08	101.41	73.07	18.27	26.74	74.67	79.66
ENSG00000103723	AP3B2	adaptor-related protein complex 3, beta 2 subunit [Source:HGNC Symbol;Acc:HGNC:567]	15	97.3054	1.40965	2.1452e-07	59.72	48.25	216	119.49	44.24	20.05	137.26	133.43
ENSG00000143217	PVRL4	poliovirus receptor-related 4 [Source:HGNC Symbol;Acc:HGNC:19688]	1	311.57	1.41694	4.26979e-08	191.5	87.04	457.36	623.1	179.82	106.95	517.18	329.6
ENSG00000184702	SEPT5	septin 5 [Source:HGNC Symbol;Acc:HGNC:9164]	22	219.008	1.41764	7.73958e-07	16.12	133.4	90.26	266.62	38.47	193.85	306.36	706.99
ENSG00000125730	C3	complement component 3 [Source:HGNC Symbol;Acc:HGNC:1318]	19	25.11	1.42135	1.71332e-05	3.79	1.89	24.34	5.92	9.62	0.95	128.47	25.89
ENSG00000243073	PRAMEF4	PRAME family member 4 [Source:HGNC Symbol;Acc:HGNC:31971]	1	36.2822	1.42934	1.54894e-05	0.95	2.84	4.06	9.87	2.88	17.19	16.47	235.99
ENSG00000183484	GPR132	G protein-coupled receptor 132 [Source:HGNC Symbol;Acc:HGNC:17482]	14	30.5633	1.43221	1.49634e-05	9.48	1.89	26.37	19.75	5.77	7.64	99.92	73.69
ENSG00000137745	MMP13	matrix metallopeptidase 13 [Source:HGNC Symbol;Acc:HGNC:7159]	11	185.835	1.44572	8.88374e-06	60.67	8.52	1141.88	39.5	67.31	5.73	147.14	15.93
ENSG00000123560	PLP1	proteolipid protein 1 [Source:HGNC Symbol;Acc:HGNC:9086]	X	17.121	1.45025	1.11976e-05	4.74	0.95	30.42	17.77	5.77	1.91	50.51	24.89
ENSG00000186510	CLCNKA	chloride channel, voltage-sensitive Ka [Source:HGNC Symbol;Acc:HGNC:2026]	1	262.073	1.45434	5.46023e-19	91.96	91.77	292.06	299.21	168.29	179.53	490.83	482.94
ENSG00000104055	TGM5	transglutaminase 5 [Source:HGNC Symbol;Acc:HGNC:11781]	15	79.1642	1.45556	1.07325e-06	33.18	16.08	162.26	149.11	36.54	33.42	113.1	89.62
ENSG00000023171	GRAMD1B	GRAM domain containing 1B [Source:HGNC Symbol;Acc:HGNC:29214]	11	398.904	1.50406	1.27217e-06	84.37	77.58	1008.02	814.67	200.02	146.11	493.02	367.44
ENSG00000134321	RSAD2	radical S-adenosyl methionine domain containing 2 [Source:HGNC Symbol;Acc:HGNC:30908]	2	127.386	1.50556	3.58522e-06	55.93	2.84	268.74	21.72	3.85	3.82	406.28	255.91
ENSG00000152104	PTPN14	protein tyrosine phosphatase, non-receptor type 14 [Source:HGNC Symbol;Acc:HGNC:9647]	1	43.8141	1.5132	1.20618e-07	28.44	13.25	116.62	67.15	15.39	9.55	59.29	40.83
ENSG00000127533	F2RL3	coagulation factor II (thrombin) receptor-like 3 [Source:HGNC Symbol;Acc:HGNC:3540]	19	38.8038	1.51511	3.54084e-06	11.38	2.84	35.49	14.81	7.69	7.64	144.94	85.64
ENSG00000162772	ATF3	activating transcription factor 3 [Source:HGNC Symbol;Acc:HGNC:785]	1	1192.56	1.52126	4.97987e-15	541.31	297.08	1553.61	678.4	750.07	480.34	3580.74	1658.94
ENSG00000180644	PRF1	perforin 1 (pore forming protein) [Source:HGNC Symbol;Acc:HGNC:9360]	10	267.933	1.52676	8.99851e-09	28.44	184.5	133.86	1214.61	18.27	157.57	63.69	342.54
ENSG00000167676	PLIN4	perilipin 4 [Source:HGNC Symbol;Acc:HGNC:29393]	19	38.8912	1.5362	1.32007e-06	6.64	9.46	52.73	105.66	11.54	15.28	35.14	74.68
ENSG00000124762	CDKN1A	cyclin-dependent kinase inhibitor 1A (p21, Cip1) [Source:HGNC Symbol;Acc:HGNC:1784]	6	22569.2	1.53708	2.75413e-12	11682.2	8588.96	24724.9	24186.5	10676	8194.41	51702.7	40798.2
ENSG00000100365	NCF4	neutrophil cytosolic factor 4, 40kDa [Source:HGNC Symbol;Acc:HGNC:7662]	22	102.092	1.54009	4.19142e-11	20.86	37.85	83.16	171.82	38.47	82.13	118.59	263.88
ENSG00000100600	LGMN	legumain [Source:HGNC Symbol;Acc:HGNC:9472]	14	857.829	1.54079	8.95092e-13	45.5	275.32	186.6	678.4	303.88	953.99	1675.62	2743.32
ENSG00000111537	IFNG	interferon, gamma [Source:HGNC Symbol;Acc:HGNC:5438]	12	912.166	1.5614	5.51559e-16	360.24	181.66	1443.07	768.26	924.13	331.37	2058.84	1229.76
ENSG00000163216	SPRR2D	small proline-rich protein 2D [Source:HGNC Symbol;Acc:HGNC:11264]	1	41.8011	1.56499	1.09509e-06	17.06	5.68	81.13	20.74	11.54	2.86	173.49	21.91
ENSG00000104723	TUSC3	tumor suppressor candidate 3 [Source:HGNC Symbol;Acc:HGNC:30242]	8	100.198	1.58923	2.34438e-07	31.28	23.65	184.57	328.83	23.08	33.42	80.16	96.59
ENSG00000196431	CRYBA4	crystallin, beta A4 [Source:HGNC Symbol;Acc:HGNC:2396]	22	27.4854	1.59678	8.70209e-07	4.74	0.95	26.37	17.77	7.69	5.73	120.79	35.85
ENSG00000090104	RGS1	regulator of G-protein signaling 1 [Source:HGNC Symbol;Acc:HGNC:9991]	1	134.608	1.62055	6.33501e-09	10.43	11.35	24.34	54.31	93.28	42.02	691.77	149.36
ENSG00000136167	LCP1	lymphocyte cytosolic protein 1 (L-plastin) [Source:HGNC Symbol;Acc:HGNC:6528]	13	520.907	1.62202	4.17758e-15	232.26	132.46	1248.36	551.02	338.49	182.4	1000.32	481.95
ENSG00000010282	HHATL	hedgehog acyltransferase-like [Source:HGNC Symbol;Acc:HGNC:13242]	3	18.6874	1.62585	5.37114e-07	1.9	0.95	41.58	4.94	4.81	0.95	72.47	21.91
ENSG00000170324	FRMPD2	FERM and PDZ domain containing 2 [Source:HGNC Symbol;Acc:HGNC:28572]	10	60.7184	1.62732	5.06458e-07	7.58	5.68	65.92	232.06	14.42	13.37	57.1	89.62
ENSG00000149289	ZC3H12C	zinc finger CCCH-type containing 12C [Source:HGNC Symbol;Acc:HGNC:29362]	11	163.867	1.64718	8.59032e-15	131.77	15.14	413.75	60.24	106.74	25.78	437.02	120.49
ENSG00000163359	COL6A3	collagen, type VI, alpha 3 [Source:HGNC Symbol;Acc:HGNC:2213]	2	129.072	1.64776	1.20934e-15	24.65	61.5	81.13	239.96	63.47	66.85	258.04	236.99
ENSG00000159388	BTG2	BTG family, member 2 [Source:HGNC Symbol;Acc:HGNC:1131]	1	11115.5	1.66615	1.86376e-38	4070.71	3680.44	13577.8	15384	6798.73	6071.56	21351.5	17989.4
ENSG00000270164	LINC01480	long intergenic non-protein coding RNA 1480 [Source:HGNC Symbol;Acc:HGNC:51124]	19	10156.6	1.67312	1.16855e-35	4433.79	3022.88	17578.5	11359	5839.98	5255.08	19426.7	14336.9
ENSG00000205336	ADGRG1	adhesion G protein-coupled receptor G1 [Source:HGNC Symbol;Acc:HGNC:4512]	16	142.841	1.67764	7.44065e-08	8.53	41.63	121.69	609.28	6.73	84.04	31.84	238.98
ENSG00000154645	CHODL	chondrolectin [Source:HGNC Symbol;Acc:HGNC:17807]	21	69.9677	1.67935	1.81312e-10	29.39	37.85	161.24	177.75	11.54	20.05	58.2	63.73
ENSG00000186529	CYP4F3	cytochrome P450, family 4, subfamily F, polypeptide 3 [Source:HGNC Symbol;Acc:HGNC:2646]	19	125.59	1.73685	6.5083e-08	15.17	2.84	476.63	347.59	19.23	5.73	86.75	50.78
ENSG00000186226	LCE1E	late cornified envelope 1E [Source:HGNC Symbol;Acc:HGNC:29466]	1	82.7419	1.73826	3.29224e-08	11.38	12.3	77.07	322.91	21.16	20.05	84.55	112.52
ENSG00000138316	ADAMTS14	ADAM metallopeptidase with thrombospondin type 1 motif, 14 [Source:HGNC Symbol;Acc:HGNC:14899]	10	289.282	1.73971	5.98486e-20	33.18	129.62	108.51	606.32	77.89	236.83	360.16	761.76
ENSG00000143603	KCNN3	potassium channel, calcium activated intermediate/small conductance subfamily N alpha, member 3 [Source:HGNC Symbol;Acc:HGNC:6292]	1	1500.59	1.74554	2.59218e-11	1044.7	27.44	4406.28	60.24	648.14	25.78	5716.44	75.68
ENSG00000159339	PADI4	peptidyl arginine deiminase, type IV [Source:HGNC Symbol;Acc:HGNC:18368]	1	34.0189	1.75963	4.35731e-08	4.74	0.95	68.96	66.16	5.77	6.68	79.06	39.83
ENSG00000142798	HSPG2	heparan sulfate proteoglycan 2 [Source:HGNC Symbol;Acc:HGNC:5273]	1	123.814	1.7656	1.97109e-08	28.44	9.46	66.93	60.24	31.73	18.14	511.69	263.88
ENSG00000139289	PHLDA1	pleckstrin homology-like domain, family A, member 1 [Source:HGNC Symbol;Acc:HGNC:8933]	12	550.09	1.78765	6.19847e-17	206.66	187.33	1285.88	984.52	204.83	217.73	666.52	647.24
ENSG00000163564	PYHIN1	pyrin and HIN domain family, member 1 [Source:HGNC Symbol;Acc:HGNC:28894]	1	161.156	1.80302	1.41099e-11	60.67	24.6	427.95	229.1	83.66	40.11	266.83	156.33
ENSG00000164400	CSF2	colony stimulating factor 2 (granulocyte-macrophage) [Source:HGNC Symbol;Acc:HGNC:2434]	5	131.675	1.85618	1.08807e-19	40.76	59.61	195.72	227.12	44.24	51.57	216.32	218.07
ENSG00000110031	LPXN	leupaxin [Source:HGNC Symbol;Acc:HGNC:14061]	11	392.792	1.85993	2.19605e-32	95.75	104.07	408.68	339.69	184.63	228.23	789.5	991.78
ENSG00000166592	RRAD	Ras-related associated with diabetes [Source:HGNC Symbol;Acc:HGNC:10446]	16	24.6597	1.86196	4.8315e-09	2.84	0.95	57.8	21.72	5.77	1.91	93.33	12.94
ENSG00000162510	MATN1	matrilin 1, cartilage matrix protein [Source:HGNC Symbol;Acc:HGNC:6907]	1	212.861	1.87201	2.73221e-15	33.18	99.34	198.76	703.09	41.35	107.91	186.67	332.58
ENSG00000111052	LIN7A	lin-7 homolog A (C, elegans) [Source:HGNC Symbol;Acc:HGNC:17787]	12	1045.3	1.87892	1.39003e-17	378.25	136.24	1932.88	1100.06	649.1	362.88	2727.55	1075.42
ENSG00000079385	CEACAM1	carcinoembryonic antigen-related cell adhesion molecule 1 (biliary glycoprotein) [Source:HGNC Symbol;Acc:HGNC:1814]	19	180.208	1.89739	2.74366e-15	28.44	11.35	135.89	38.51	108.66	72.58	477.65	568.58
ENSG00000132274	TRIM22	tripartite motif containing 22 [Source:HGNC Symbol;Acc:HGNC:16379]	11	742.397	2.06092	1.16159e-11	200.03	32.17	3099.1	1210.66	237.52	29.6	811.46	318.64
ENSG00000169245	CXCL10	chemokine (C-X-C motif) ligand 10 [Source:HGNC Symbol;Acc:HGNC:10637]	4	51.3252	2.06923	2.37084e-11	3.79	0	110.54	1.97	20.19	0	270.12	3.98
ENSG00000137628	DDX60	DEAD (Asp-Glu-Ala-Asp) box polypeptide 60 [Source:HGNC Symbol;Acc:HGNC:25942]	4	125.911	2.13073	5.84869e-12	23.7	3.78	144	21.72	13.46	11.46	368.94	420.21
ENSG00000162511	LAPTM5	lysosomal protein transmembrane 5 [Source:HGNC Symbol;Acc:HGNC:29612]	1	308.41	2.34569	8.78646e-23	13.27	132.46	95.33	1084.26	18.27	135.6	281.1	706.99
ENSG00000135678	CPM	carboxypeptidase M [Source:HGNC Symbol;Acc:HGNC:2311]	12	247.853	2.45892	3.66126e-23	52.14	35.01	632.8	529.29	49.04	57.3	287.69	339.55
ENSG00000144452	ABCA12	ATP-binding cassette, sub-family A (ABC1), member 12 [Source:HGNC Symbol;Acc:HGNC:14637]	2	158.22	2.47022	2.87377e-19	28.44	21.76	360.01	537.19	23.08	17.19	152.63	125.47
ENSG00000130513	GDF15	growth differentiation factor 15 [Source:HGNC Symbol;Acc:HGNC:30142]	19	48.2167	2.60154	1.21708e-18	3.79	3.78	54.76	144.17	2.88	4.77	77.96	93.6
ENSG00000162738	VANGL2	VANGL planar cell polarity protein 2 [Source:HGNC Symbol;Acc:HGNC:15511]	1	408.144	2.8257	1.72222e-46	35.08	119.21	214.99	1315.33	32.7	98.36	306.36	1143.13
ENSG00000041982	TNC	tenascin C [Source:HGNC Symbol;Acc:HGNC:5318]	9	467.108	3.01296	5.04349e-44	68.26	73.8	912.69	1467.4	48.08	74.49	404.08	688.07
ENSG00000128342	LIF	leukemia inhibitory factor [Source:HGNC Symbol;Acc:HGNC:6596]	22	317.351	3.13522	1.5334e-51	87.22	27.44	767.68	378.21	49.04	24.83	818.05	386.35
